# Supplementary material for: Autophagy prevents early proinflammatory responses and neutrophil recruitment during Mycobacterium tuberculosis infection without affecting pathogen burden in macrophages
Source: PLoS Biol. 2023 Jun 15;21(6):e3002159. doi: 10.1371/journal.pbio.3002159 (PMC10306192; doi:10.1371/journal.pbio.3002159)
Supplement: S1 Data — These supporting data files include the individual numerical values used to generate the graphed data in Fig 1, the statistical analyses performed to analyze these data, and the p value from these statistical tests. (XLSX) [file pbio.3002159.s005.xlsx]

## Sheet: S1 Data for Fig 1B
Neutrophil frequency ratio to average Atg5fl/fl control of Atg5fl/fl, Atg5fl/fl-LysM-Cre, Atg5fl/fl-CD11c-Cre and Atg5fl/fl-Mrp8-cre at 14 dpi in the lung of Mtb infected mice
	Atg5fl/fl	Atg5fl/flLysMcre	Atg5fl/flCD11ccre	Atg5fl/flMRP8cre
	0.963		3.14
	0.958		1.947
	1.078		1.586
			2.32
	0.963	1.8967		0.574
	1.083	1.756	1.8595	1.2107
	0.992	1.9338	2.533	1.0496
	1.153	1.607	2.446	0.9463
	1.062	1.7809
	0.921
	0.826
	0.7457	2.6136	1.477	1.231
	0.6278	2.8267	2.784	1.024
	1.1733	2.116	1.9744
	1.591
	0.8636
	Number of families	1
	Number of comparisons per family	5
	Alpha	0.05
	Šídák's multiple comparisons test	Mean Diff.	95.00% CI of diff.	Below threshold?	Summary	Adjusted P Value
	Atg5fl/fl vs. Atg5fl/flLysMcre	-1.154	-1.594 to -0.7134	Yes	****	<0.0001	B-C
	Atg5fl/fl vs. Atg5fl/flCD11ccre	-1.236	-1.646 to -0.8248	Yes	****	<0.0001	B-D
	Atg5fl/fl vs. Atg5fl/flMRP8cre	-0.02777	-0.5137 to 0.4582	No	ns	>0.9999	B-E
	Atg5fl/flLysMcre vs. Atg5fl/flMRP8cre	1.126	0.5827 to 1.669	Yes	****	<0.0001	C-E
	Atg5fl/flLysMcre vs. Atg5fl/flCD11ccre	-0.08173	-0.5589 to 0.3955	No	ns	0.9943	C-D
	Test details	Mean 1	Mean 2	Mean Diff.	SE of diff.	n1	n2	t	DF
	Atg5fl/fl vs. Atg5fl/flLysMcre	1.062	2.216	-1.154	0.1622	15	8	7.114	35
	Atg5fl/fl vs. Atg5fl/flCD11ccre	1.062	2.298	-1.236	0.1512	15	10	8.169	35
	Atg5fl/fl vs. Atg5fl/flMRP8cre	1.062	1.09	-0.02777	0.179	15	6	0.1552	35
	Atg5fl/flLysMcre vs. Atg5fl/flMRP8cre	2.216	1.09	1.126	0.2001	8	6	5.628	35
	Atg5fl/flLysMcre vs. Atg5fl/flCD11ccre	2.216	2.298	-0.08173	0.1757	8	10	0.4651	35

## Sheet: S1 Data for Fig 1C
Mtb burden in the lungs of Atg5fl/fl, Atg5fl/fl-LysM-Cre, Atg5fl/fl-CD11c-Cre and Atg5fl/fl-Mrp8cre mice at 14 dpi
	Atg5fl/fl	Atg5fl/flLysMcre	Atg5fl/flCD11ccre	Atg5fl/flMRP8cre
	18500000		44000000
	14000000		23500000
	10000000		14000000
			25000000
	5150000	6050000		4400000
	4550000	5400000	5350000	5050000
	2650000	5600000	6000000	5950000
	5000000	6100000	5400000	6400000
	5400000	5800000
	2750000
	3900000
	2800000	490000	1400000	205000
	780000	1500000	1650000	215000
	675000	740000	965000
	650000
	885000
	Log10 transformed Mtb lung burden data
	Atg5fl/fl	Atg5fl/flLysMcre	Atg5fl/flCD11ccre	Atg5fl/flMRP8cre
	7.26717		7.64345
	7.14613		7.37107
	7		7.14613
			7.39794
	6.71181	6.78176		6.64345
	6.65801	6.73239	6.72835	6.70329
	6.42325	6.74819	6.77815	6.77452
	6.69897	6.78533	6.73239	6.80618
	6.73239	6.76343
	6.43933
	6.59106
	6.44716	5.6902	6.14613	5.31175
	5.89209	6.17609	6.21748	5.33244
	5.8293	5.86923	5.98453
	5.81291
	5.94694
	Number of families	1
	Number of comparisons per family	6
	Alpha	0.05
	Šídák's multiple comparisons test	Mean Diff.	95.00% CI of diff.	Below threshold?	Summary	Adjusted P Value
	Atg5fl/fl vs. Atg5fl/flLysMcre	0.06311	-0.5723 to 0.6985	No	ns	0.9932	A-B
	Atg5fl/fl vs. Atg5fl/flCD11ccre	-0.3081	-0.9006 to 0.2844	No	ns	0.5063	A-C
	Atg5fl/fl vs. Atg5fl/flMRP8cre	0.2445	-0.4566 to 0.9456	No	ns	0.7834	A-D
	Atg5fl/flLysMcre vs. Atg5fl/flCD11ccre	-0.3712	-1.060 to 0.3172	No	ns	0.4752	B-C
	Atg5fl/flLysMcre vs. Atg5fl/flMRP8cre	0.1814	-0.6024 to 0.9652	No	ns	0.9236	B-D
	Atg5fl/flCD11ccre vs. Atg5fl/flMRP8cre	0.5526	-0.1969 to 1.302	No	ns	0.2117	C-D
	Test details	Mean 1	Mean 2	Mean Diff.	SE of diff.	n1	n2	q	DF
	Atg5fl/fl vs. Atg5fl/flLysMcre	6.506	6.443	0.06311	0.2356	15	8	0.3788	35
	Atg5fl/fl vs. Atg5fl/flCD11ccre	6.506	6.815	-0.3081	0.2197	15	10	1.983	35
	Atg5fl/fl vs. Atg5fl/flMRP8cre	6.506	6.262	0.2445	0.26	15	6	1.33	35
	Atg5fl/flLysMcre vs. Atg5fl/flCD11ccre	6.443	6.815	-0.3712	0.2553	8	10	2.057	35
	Atg5fl/flLysMcre vs. Atg5fl/flMRP8cre	6.443	6.262	0.1814	0.2906	8	6	0.8826	35
	Atg5fl/flCD11ccre vs. Atg5fl/flMRP8cre	6.815	6.262	0.5526	0.2779	10	6	2.812	35

## Sheet: S1 Data for Fig 1D
Ratio of neutrophil frequency in the lung at 21 dpi in Atg5fl/fl, Atg5fl/fl-lysm-cre, atg5fl/fl-CD11c-Cre and Atg5fl/fl-mrp8cre mice
	Atg5 flfl	Atg5 flfl lysMcre	Atg5 flfl cd11ccre	Sick Atg5 flfl mpr8cre	Healthy Atg5 flfl mpr8cre
	0.607705	2.60988	1.93706		1.49756
	0.743353	2.33315	0.992946		1.28595
	0.66739	2.12697	3.32067	2.051
	0.304395		3.16332
	0.453066		2.8866
	0.430277		1.22084
	0.538795
	0.683668
	1.7146
	1.13945
	1.45958
	1.92621
	1.8611
	1.47043
	1.68684	3.13162			0.907716
	0.529501	2.29198			1.10439
	1.00227	2.78366		2.68154
	0.911498			1.5469
	0.869894
	Number of families	1
	Number of comparisons per family	10
	Alpha	0.05
	Šídák's multiple comparisons test	Mean Diff.	95.00% CI of diff.	Below threshold?	Summary	Adjusted P Value
	Atg5 flfl vs. Atg5 flfl lysMcre	-1.546	-2.350 to -0.7427	Yes	****	<0.0001	A-B
	Atg5 flfl vs. Atg5 flfl cd11ccre	-1.254	-2.057 to -0.4500	Yes	***	0.0007	A-C
	Atg5 flfl vs. Sick Atg5 flfl mpr8cre	-1.093	-2.159 to -0.02712	Yes	**	0.0036	A-D
	Atg5 flfl vs. Healthy Atg5 flfl mpr8cre	-0.1989	-1.143 to 0.7451	No	ns	0.9729	A-E
	Atg5 flfl lysMcre vs. Atg5 flfl cd11ccre	0.2926	-0.6980 to 1.283	No	ns	0.9121	B-C
	Atg5 flfl lysMcre vs. Sick Atg5 flfl mpr8cre	0.4531	-0.7603 to 1.666	No	ns	0.8169	B-D
	Atg5 flfl lysMcre vs. Healthy Atg5 flfl mpr8cre	1.347	0.2397 to 2.455	Yes	*	0.0108	B-E
	Atg5 flfl cd11ccre vs. Sick Atg5 flfl mpr8cre	0.1604	-1.053 to 1.374	No	ns	0.9953	C-D
	Atg5 flfl cd11ccre vs. Healthy Atg5 flfl mpr8cre	1.055	-0.05295 to 2.162	No	ns	0.0682	C-E
	Sick Atg5 flfl mpr8cre vs. Healthy Atg5 flfl mpr8cre	0.8942	-0.4163 to 2.205	No	ns	0.3034	D-E
	Test details	Mean 1	Mean 2	Mean Diff.	SE of diff.	n1	n2	q	DF
	Atg5 flfl vs. Atg5 flfl lysMcre	1	2.546	-1.546	0.2786	19	6	7.849	33
	Atg5 flfl vs. Atg5 flfl cd11ccre	1	2.254	-1.254	0.2786	19	6	6.363	33
	Atg5 flfl vs. Sick Atg5 flfl mpr8cre	1	2.093	-1.093	0.3696	19	3	4.183	33
	Atg5 flfl vs. Healthy Atg5 flfl mpr8cre	1	1.199	-0.1989	0.3273	19	4	0.8595	33
	Atg5 flfl lysMcre vs. Atg5 flfl cd11ccre	2.546	2.254	0.2926	0.3435	6	6	1.205	33
	Atg5 flfl lysMcre vs. Sick Atg5 flfl mpr8cre	2.546	2.093	0.4531	0.4207	6	3	1.523	33
	Atg5 flfl lysMcre vs. Healthy Atg5 flfl mpr8cre	2.546	1.199	1.347	0.384	6	4	4.962	33
	Atg5 flfl cd11ccre vs. Sick Atg5 flfl mpr8cre	2.254	2.093	0.1604	0.4207	6	3	0.5393	33
	Atg5 flfl cd11ccre vs. Healthy Atg5 flfl mpr8cre	2.254	1.199	1.055	0.384	6	4	3.884	33
	Sick Atg5 flfl mpr8cre vs. Healthy Atg5 flfl mpr8cre	2.093	1.199	0.8942	0.4544	3	4	2.783	33

## Sheet: S1 Data for Fig 1E
Log10 transformed Mtb burden in the lung at 21 dpi in Atg5fl/fl, ATg5fl/fl-LysM-Cre, Atg5fl/fl-CD11c-Cre and Atg5fl/fl-Mrp8-cre mice
	ATG5ff	LysMcre/ATG5ff	CD11cre/ATG5ff	Sick MRP8cre/Atg5flfl	Healthy MRP8cre/Atg5flfl
	15050000	157500000	92500000		36000000
	8650000	110500000	80000000		56500000
	12800000	147000000	27500000	134500000
	8550000	57500000	11300000
	5550000	16500000	5050000		10000000
	5750000	53000000	67500000		48500000
	1020000		94500000	115500000
	11300000	110500000	87500000	95500000
	12800000	119500000	5450000
	21500000	121500000
	26500000
	34000000
	9750000
	50000000
	54500000
	59500000
	9450000
	69000000
	7950000
	29500000
	19000000
	33500000
	Number of families	1
	Number of comparisons per family	21
	Alpha	0.05
	Šídák's multiple comparisons test	Mean Diff.	95.00% CI of diff.	Below threshold?	Summary	Adjusted P Value
	ATG5ff vs. LysMcre/ATG5ff	-76295051	-113845446 to -38744655	Yes	****	<0.0001	A-B
	ATG5ff vs. CD11cre/ATG5ff	-29383939	-66934334 to 8166456	No	ns	0.2821	A-C
	ATG5ff vs. Sick MRP8cre/Atg5flfl	-92183939	-150590858 to -33777021	Yes	***	0.0001	A-D
	ATG5ff vs. Healthy MRP8cre/Atg5flfl	-14767273	-66350867 to 36816321	No	ns	>0.9999	A-E
	LysMcre/ATG5ff vs. CD11cre/ATG5ff	46911111	2174817 to 91647405	Yes	*	0.0323	B-C
	LysMcre/ATG5ff vs. Sick MRP8cre/Atg5flfl	-15888889	-79155562 to 47377784	No	ns	>0.9999	B-D
	LysMcre/ATG5ff vs. Healthy MRP8cre/Atg5flfl	61527778	4499969 to 118555586	Yes	*	0.0244	B-E
	CD11cre/ATG5ff vs. Sick MRP8cre/Atg5flfl	-62800000	-126066673 to 466673	No	ns	0.0534	C-D
	CD11cre/ATG5ff vs. Healthy MRP8cre/Atg5flfl	14616667	-42411142 to 71644475	No	ns	>0.9999	C-E
	Sick MRP8cre/Atg5flfl vs. Healthy MRP8cre/Atg5flfl	77416667	4935587 to 149897747	Yes	*	0.027	D-E
	Test details	Mean 1	Mean 2	Mean Diff.	SE of diff.	n1	n2	t	DF
	ATG5ff vs. LysMcre/ATG5ff	22982727	99277778	-76295051	11707506	22	9	6.517	46
	ATG5ff vs. CD11cre/ATG5ff	22982727	52366667	-29383939	11707506	22	9	2.51	46
	ATG5ff vs. Sick MRP8cre/Atg5flfl	22982727	115166667	-92183939	18210177	22	3	5.062	46
	ATG5ff vs. Healthy MRP8cre/Atg5flfl	22982727	37750000	-14767273	16082793	22	4	0.9182	46
	LysMcre/ATG5ff vs. CD11cre/ATG5ff	99277778	52366667	46911111	13947934	9	9	3.363	46
	LysMcre/ATG5ff vs. Sick MRP8cre/Atg5flfl	99277778	115166667	-15888889	19725357	9	3	0.8055	46
	LysMcre/ATG5ff vs. Healthy MRP8cre/Atg5flfl	99277778	37750000	61527778	17780196	9	4	3.46	46
	CD11cre/ATG5ff vs. Sick MRP8cre/Atg5flfl	52366667	115166667	-62800000	19725357	9	3	3.184	46
	CD11cre/ATG5ff vs. Healthy MRP8cre/Atg5flfl	52366667	37750000	14616667	17780196	9	4	0.8221	46
	Sick MRP8cre/Atg5flfl vs. Healthy MRP8cre/Atg5flfl	115166667	37750000	77416667	22598235	3	4	3.426	46

## Sheet: S1 Data for Fig 1F
Survival data during Mtb infection showing time of death post infection of Atg5fl/fl and Atg5fl/fl-CD11c-cre mice
		Days	Atg5fl/fl	Atg5fl/fl CD11c Cre
	JKm08	170	0
	JKm08	170	0
	JKm08	170	0
	JKm08	84		1
	JKm08	94		1
	JKm08	107		1
	JKm08	150		1
	JKm08	156	1
	RK161	217	1
	RK161	287	1
	RK161	94		1
	RK161	156		1
	RK171	122		1
	RK171	109		1
	RK171	73		1
	rk171	202	1
	rk171	259	1
	rk171	265	1
		Atg5fl/fl	Atg5fl/fl CD11c Cre			Comparison of Survival Curves
	Number of rows	18	18
	# of blank lines	9	9			Log-rank (Mantel-Cox) test
	# rows with impossible data	0	0			Chi square	18.08
	# censored subjects	3	0			df	1
	# deaths/events	6	9			P value	<0.0001
						P value summary	****
	Median survival	259	107			Are the survival curves sig different?	Yes
						Gehan-Breslow-Wilcoxon test
						Chi square	15.51
						df	1
						P value	<0.0001
						P value summary	****
						Are the survival curves sig different?	Yes
						Median survival
						Atg5fl/fl	259
						Atg5fl/fl CD11c Cre	107
						Ratio (and its reciprocal)	2.421	0.4131
						95% CI of ratio	0.8616 to 6.801	0.1470 to 1.161
						Hazard Ratio (Mantel-Haenszel)	A/B	B/A
						Ratio (and its reciprocal)	0.04563	21.92
						95% CI of ratio	0.01100 to 0.1893	5.282 to 90.94
						Hazard Ratio (logrank)	A/B	B/A
						Ratio (and its reciprocal)	0.1767	5.66
						95% CI of ratio	0.05094 to 0.6127	1.632 to 19.63
