# Supplementary material for: Autophagy prevents early proinflammatory responses and neutrophil recruitment during Mycobacterium tuberculosis infection without affecting pathogen burden in macrophages
Source: PLoS Biol. 2023 Jun 15;21(6):e3002159. doi: 10.1371/journal.pbio.3002159 (PMC10306192; doi:10.1371/journal.pbio.3002159)
Supplement: S2 Data — These supporting data files include the individual numerical values used to generate the graphed data in Fig 2, the statistical analyses performed to analyze these data, and the p value from these statistical tests. (XLSX) [file pbio.3002159.s006.xlsx]

## Sheet: S2 Data for Fig 2A
Ratio of neutrophil frequency in the lungs of Becn1 fl/fl and Becn1 fl/fl-CD11c-Cre mice at 14 dpi normalizing to the average neutrophil frequency in floxed control mice
	Beclin flfl	Beclin flfl CD11ccre
	1.052	1.53275
	1.0262	1.60698
	1.0131	1.54148
	1.0655	1.04367
	0.84279	0.96069
		1.95196
		1.00873
		1.45415
	0.869	1.161
	0.874	1.4845
	1.256	0.9653
	Table Analyzed	14 dpi ratio PMN frequency
	Column B	Beclin flfl CD11ccre
	vs.	vs.
	Column A	Beclin flfl
	Unpaired t test
	P value	0.0142
	P value summary	*
	Significantly different (P < 0.05)?	Yes
	One- or two-tailed P value?	Two-tailed
	t, df	t=2.732, df=17
	How big is the difference?
	Mean of column A	0.9998
	Mean of column B	1.337
	Difference between means (B - A) ± SEM	0.3376 ± 0.1236
	95% confidence interval	0.07684 to 0.5983
	R squared (eta squared)	0.305
	Data analyzed
	Sample size, column A	8
	Sample size, column B	11

## Sheet: S2 Data for Fig 2B
Mtb burden in the lungs of Becn1 fl/fl and Becn1 fl/fl-CD11c-Cre mice at 14 dpi
	Beclin flfl	Beclin flfl CD11ccre
	2150000	1250000
	1950000	2000000
	1900000	1150000
	2000000	2450000
	1700000	2100000
		900000
		1150000
		950000
	1550000	2350000
	1500000	600000
	1500000	2250000
Log10 transformed Mtb burden in the lungs of Becn1 fl/fl and Becn1 fl/fl-CD11c-Cre mice at 14 dpi
	Beclin flfl	Beclin flfl CD11ccre
	6.33244	6.09691
	6.29003	6.30103
	6.27875	6.0607
	6.30103	6.38917
	6.23045	6.32222
		5.95424
		6.0607
		5.97772
	6.19033	6.37107
	6.17609	5.77815
	6.17609	6.35218
	Table Analyzed	Transform of Becnfl/fl Becn fl/fl-CD11c-Cre 14 dpi lung burden
	Column B	Beclin flfl CD11ccre
	vs.	vs.
	Column A	Beclin flfl
	Unpaired t test
	P value	0.2235
	P value summary	ns
	Significantly different (P < 0.05)?	No
	One- or two-tailed P value?	Two-tailed
	t, df	t=1.263, df=17
	How big is the difference?
	Mean of column A	6.247
	Mean of column B	6.151
	Difference between means (B - A) ± SEM	-0.09562 ± 0.07569
	95% confidence interval	-0.2553 to 0.06407
	R squared (eta squared)	0.08583
	Data analyzed
	Sample size, column A	8
	Sample size, column B	11

## Sheet: S2 Data for Fig 2C
Ratio of neutrophil frequency at 14 dpi in the lungs of Mtb infected mice
	LysMcre/ Beclin ff	Beclin ff	Atg16l1 flfl	Atg16l1 flfl lysMcre	Atg5 flfl	Atg5 flfl lysMcre	WT	RubiconKO
	2.00798	0.7161	0.949	1.265	1.0157	1.7989	1.079	1.596
	3.12084	1.0987	0.985	1.45	1.0369	2.4642	0.924	0.791
	2.262	1.1854	1.021	1.268	0.9505	3.188		1.46
			1.044	1.245	0.852	2.84	0.892683	0.75122
			1.1444	1.6612	1.175	4.42096	1.07317	0.936585
			0.88469	1.5476	0.97313		1.03415	0.765854
	2.206	1.0043	0.9712
	1.9742	0.9957
	0.86695
Table Analyzed	PMN frequency ratio at 2wpi with CSM135 combined RK95 109 120				Table Analyzed	PMN frequency ratio at 2wpi with CSM135 combined RK95 109 120			Table Analyzed	PMN frequency ratio at 2wpi with CSM135 combined RK95 109 120		Table Analyzed	PMN frequency ratio at 2wpi with CSM135 combined RK95 109 120
Column E	Beclin ff				Column I	Atg16l1 flfl lysMcre			Column K	Atg5 flfl lysMcre		Column M	RubiconKO
vs.	vs.				vs.	vs.			vs.	vs.		vs.	vs.
Column D	LysMcre/ Beclin ff				Column H	Atg16l1 flfl			Column J	Atg5 flfl		Column L	WT
Unpaired t test					Unpaired t test				Unpaired t test			Unpaired t test
P value	0.0107				P value	0.0002			P value	0.0008		P value	0.7829
P value summary	*				P value summary	***			P value summary	***		P value summary	ns
Significantly different (P < 0.05)?	Yes				Significantly different (P < 0.05)?	Yes			Significantly different (P < 0.05)?	Yes		Significantly different (P < 0.05)?	No
One- or two-tailed P value?	Two-tailed				One- or two-tailed P value?	Two-tailed			One- or two-tailed P value?	Two-tailed		One- or two-tailed P value?	Two-tailed
t, df	t=3.209, df=9				t, df	t=5.525, df=11			t, df	t=4.903, df=9		t, df	t=0.2840, df=9
How big is the difference?					How big is the difference?				How big is the difference?			How big is the difference?
Mean of column D	2.073				Mean of column H	0.9999			Mean of column J	1.001		Mean of column L	1.001
Mean of column E	1				Mean of column I	1.406			Mean of column K	2.942		Mean of column M	1.05
Difference between means (E - D) ± SEM	-1.073 ± 0.3344				Difference between means (I - H) ± SEM	0.4062 ± 0.07353			Difference between means (K - J) ± SEM	1.942 ± 0.3961		Difference between means (M - L) ± SEM	0.04951 ± 0.1744
95% confidence interval	-1.829 to -0.3165				95% confidence interval	0.2444 to 0.5681			95% confidence interval	1.046 to 2.838		95% confidence interval	-0.3449 to 0.4439
R squared (eta squared)	0.5336				R squared (eta squared)	0.7351			R squared (eta squared)	0.7276		R squared (eta squared)	0.008879
F test to compare variances					F test to compare variances				F test to compare variances			F test to compare variances
F, DFn, Dfd	16.80, 5, 4				F, DFn, Dfd	4.538, 5, 6			F, DFn, Dfd	82.74, 4, 5		F, DFn, Dfd	19.06, 5, 4
P value	0.0173				P value	0.093			P value	0.0002		P value	0.0136
P value summary	*				P value summary	ns			P value summary	***		P value summary	*
Significantly different (P < 0.05)?	Yes				Significantly different (P < 0.05)?	No			Significantly different (P < 0.05)?	Yes		Significantly different (P < 0.05)?	Yes
Data analyzed					Data analyzed				Data analyzed			Data analyzed
Sample size, column D	6				Sample size, column H	7			Sample size, column J	6		Sample size, column L	5
Sample size, column E	5				Sample size, column I	6			Sample size, column K	5		Sample size, column M	6

## Sheet: S2 Data for Fig 2D
Log10 transformed lung burden at 14 dpi in Mtb infected mice
	LysMcre/ Beclin ff	Beclin ff	Atg16l1 flfl	Atg16l1 flfl lysMcre	Atg5 flfl	Atg5 flfl lysMcre	WT	Rubicon-/-
			6.23045	6.77085
			6.41497	6.63347
			6.45484	6.53148
			6.57403	6.23045
			5.69897	5.94201
			6.01072	5.8451
			5.4624	5.41497
	6.15685	5.84198
	6.12057	6.23045
	6.04336	5.93197
	6.43136	6.46982
	6.61805	6.38917
	5.7364	6.69897
							5.97543	5.96614
							5.92942	5.92942
							5.86332	5.98453
					7.04922	7.18184
					7.07918	6.44716
					7.03342	6.5977
					5.88649
					6.12548	6.08458
					5.88081	5.98227
							5.57403	5.38917
							5.60206	5.51851
							5.51188	5.51188
Table Analyzed	Transform of Lung burden 2wpi with CSM135 combined RK95 109 120:Transformed data				Table Analyzed	Transform of Lung burden 2wpi with CSM135 combined RK95 109 120:Transformed data
Column B	Beclin ff				Column F	Atg5 flfl lysMcre
vs.	vs.				vs.	vs.
Column A	LysMcre/ Beclin ff				Column E	Atg5 flfl
Unpaired t test					Unpaired t test
P value	0.6878				P value	0.8832
P value summary	ns				P value summary	ns
Significantly different (P < 0.05)?	No				Significantly different (P < 0.05)?	No
One- or two-tailed P value?	Two-tailed				One- or two-tailed P value?	Two-tailed
t, df	t=0.4138, df=10				t, df	t=0.1511, df=9
How big is the difference?					How big is the difference?
Mean of column A	6.184				Mean of column E	6.509
Mean of column B	6.26				Mean of column F	6.459
Difference between means (B - A) ± SEM	0.07596 ± 0.1836				Difference between means (F - E) ± SEM	-0.05039 ± 0.3335
95% confidence interval	-0.3331 to 0.4850				95% confidence interval	-0.8049 to 0.7041
R squared (eta squared)	0.01683				R squared (eta squared)	0.00253
F test to compare variances					F test to compare variances
F, DFn, Dfd	1.131, 5, 5				F, DFn, Dfd	1.602, 5, 4
P value	0.8959				P value	0.6684
P value summary	ns				P value summary	ns
Significantly different (P < 0.05)?	No				Significantly different (P < 0.05)?	No
Data analyzed					Data analyzed
Sample size, column A	6				Sample size, column E	6
Sample size, column B	6				Sample size, column F	5
Table Analyzed	Transform of Lung burden 2wpi with CSM135 combined RK95 109 120:Transformed data				Table Analyzed	Transform of Lung burden 2wpi with CSM135 combined RK95 109 120:Transformed data
Column D	Atg16l1 flfl lysMcre				Column H	Rubicon-/-
vs.	vs.				vs.	vs.
Column C	Atg16l1 flfl				Column G	WT
Unpaired t test					Unpaired t test
P value	0.7639				P value	0.8541
P value summary	ns				P value summary	ns
Significantly different (P < 0.05)?	No				Significantly different (P < 0.05)?	No
One- or two-tailed P value?	Two-tailed				One- or two-tailed P value?	Two-tailed
t, df	t=0.3073, df=12				t, df	t=0.1888, df=10
How big is the difference?					How big is the difference?
Mean of column C	6.121				Mean of column G	5.743
Mean of column D	6.195				Mean of column H	5.717
Difference between means (D - C) ± SEM	0.07456 ± 0.2426				Difference between means (H - G) ± SEM	-0.02608 ± 0.1382
95% confidence interval	-0.4541 to 0.6032				95% confidence interval	-0.3340 to 0.2818
R squared (eta squared)	0.007809				R squared (eta squared)	0.00355
F test to compare variances					F test to compare variances
F, DFn, Dfd	1.379, 6, 6				F, DFn, Dfd	1.793, 5, 5
P value	0.7061				P value	0.5372
P value summary	ns				P value summary	ns
Significantly different (P < 0.05)?	No				Significantly different (P < 0.05)?	No
Data analyzed					Data analyzed
Sample size, column C	7				Sample size, column G	6
Sample size, column D	7				Sample size, column H	6

## Sheet: S2 Data for Fig 2E
The percentage of innate immune cells that are GFP-Mtb positive at 14 dpi in the lung of Mtb infected Atg5fl/fl and Atg5fl/fl-LysM-Cre mice
	Alveolar macrophages Atg5 fl/fl	alveolar macrophages Atg5 fl/fl LysM-Cre	Eosinophils fl/fl	Eosinophils cre+	Neutrophils fl/fl	Neutrophils cre+	inflammatory monocytes ffl	inflammatory monocytes cre+	CD11b+ dendric cells fl/fl	cd11b dendritic cells cre+	cd103+ dendritic cells fl/fl	cd103 dc cre+	non alveolar macrophages atg5 fl/fl	non alveolar macrophages Atg5 flfl cre+
	2.6	2.55	0.67	0.72	10.5	16.7	0.24	0.64	4.57	2.49	0	0	10.4	12.1
	1.17	1.21	0.44	0.35	30.3	19.4	0.26	0.46	3.76	1.7	0	0	6.73	14.8
	2.78	2.53	3.19	0.89	11.5	11.4	0.63	0.32	4.28	2.36	0	0	9.93	7.25
	3.29	2.27	0.62	0.2	26.9	19.6	0.12	1.43	0.31	5.61	0	0	4.55	13.5
	1.65		0.54		12.3		1.02		2.8		0		9.23
	5.02	4.96	0.24	0.24	14.3	9.01	0.29	0.12	5.1	2.48	1.02	1.05	31.5	15.8
	4.14	5.7	0.67	1.16	16.4	19.8	0.26	1.17	4.88	7.71	2.23	2.53	37.6	16.9
		2.02		0.25		12		0.48		5.21		1.27		22.9
	Table Analyzed	Mtb+ cell frequency combined	Table Analyzed	Mtb+ cell frequency combined		Table Analyzed	Mtb+ cell frequency combined	Table Analyzed	Mtb+ cell frequency combined	Table Analyzed	Table Analyzed	Mtb+ cell frequency combined	Table Analyzed	Mtb+ cell frequency combined
	Column B	AM Atg5 fl/fl LysM-Cre	Column D	Eos cre+		Column F	Neut cre+	Column J	inf mono cre+	Column L	Column N	cd103 dc cre+	Column P	non alv mac Atg5 flfl cre+
	vs.	vs.	vs.	vs.		vs.	vs.	vs.	vs.	vs.	vs.	vs.	vs.	vs.
	Column A	AM Atg5 fl/fl	Column C	Eos fl/fl		Column E	Neut fl/fl	Column I	inf mono ffl	Column K	Column M	cd103+ dc fl/fl	Column O	non alv mac atg5 fl/fl
	Unpaired t test		Unpaired t test			Unpaired t test		Unpaired t test		Unpaired t test	Unpaired t test		Unpaired t test
	P value	0.9181	P value	0.3902		P value	0.5646	P value	0.2529	P value	P value	0.652	P value	0.8596
	P value summary	ns	P value summary	ns		P value summary	ns	P value summary	ns	P value summary	P value summary	ns	P value summary	ns
	Significantly different (P < 0.05)?	No	Significantly different (P < 0.05)?	No		Significantly different (P < 0.05)?	No	Significantly different (P < 0.05)?	No	Significantly different (P < 0.05)?	Significantly different (P < 0.05)?	No	Significantly different (P < 0.05)?	No
	One- or two-tailed P value?	Two-tailed	One- or two-tailed P value?	Two-tailed		One- or two-tailed P value?	Two-tailed	One- or two-tailed P value?	Two-tailed	One- or two-tailed P value?	One- or two-tailed P value?	Two-tailed	One- or two-tailed P value?	Two-tailed
	t, df	t=0.1050, df=12	t, df	t=0.8914, df=12		t, df	t=0.5924, df=12	t, df	t=1.201, df=12	t, df	t, df	t=0.4625, df=12	t, df	t=0.1807, df=12
	How big is the difference?		How big is the difference?			How big is the difference?		How big is the difference?		How big is the difference?	How big is the difference?		How big is the difference?
	Mean of column A	2.95	Mean of column C	0.91		Mean of column E	17.46	Mean of column I	0.4029	Mean of column K	Mean of column M	0.4643	Mean of column O	15.71
	Mean of column B	3.034	Mean of column D	0.5443		Mean of column F	15.42	Mean of column J	0.66	Mean of column L	Mean of column N	0.6929	Mean of column P	14.75
	Difference between means (B - A) ± SEM	0.08429 ± 0.8028	Difference between means (D - C) ± SEM	-0.3657 ± 0.4103		Difference between means (F - E) ± SEM	-2.041 ± 3.446	Difference between means (J - I) ± SEM	0.2571 ± 0.2141	Difference between means (L - K) ± SEM	Difference between means (N - M) ± SEM	0.2286 ± 0.4943	Difference between means (P - O) ± SEM	-0.9557 ± 5.288
	95% confidence interval	-1.665 to 1.834	95% confidence interval	-1.260 to 0.5282		95% confidence interval	-9.550 to 5.467	95% confidence interval	-0.2094 to 0.7237	95% confidence interval	95% confidence interval	-0.8483 to 1.305	95% confidence interval	-12.48 to 10.56
	R squared (eta squared)	0.0009177	R squared (eta squared)	0.0621		R squared (eta squared)	0.02841	R squared (eta squared)	0.1073	R squared (eta squared)	R squared (eta squared)	0.01751	R squared (eta squared)	0.002715

## Sheet: S2 Data for Fig 2F
GFP-Mtb MFI in infected cells in the lung at 14 dpi in Atg5fl/fl and Atg5fl/fl-LysM-Cre mice
	alveolar macrophages Atg5 fl/fl	alveolar macrophages Atg5 fl/fl LysM-Cre	Eosinophils fl/fl	Eosinophils cre+	Neutrophils fl/fl	Neutrophils cre+	non alv mac fl	non alv mac cre	inflammatory monocytes flfl	inflammatory monocytes cre+	CD11b+ dendritic cells fl/fl	cd11b+ dendritic cells cre+	CD103+ dendritic cells fl/fl	cd103+ dendritic cells cre+
	276957	156226	120394	88092	154735	128923	181074	97892		48403	135784	62999		3336
	219811	153749	14384	61138	136650	119222	226324	148443	84368	111284	225591	157733	109551
	303517	153259		72175	187605	204422		147970	125838	68963	75781	98811	275154	99120
		127441	138398		160278	158238	69173	219100	43732	108185		115562		61690
	154735		146094		170345	158238	146094		90021		151797
	198184		64338		154735	143785	194382		80566		109895
						165496
					175811
	184013	270699	24174	113045			148443	192509	94894	74862	106838	104196	25552	62622
	212802	236085	129475	127038			140170	178758	48262	80813	98811	113401	66506	96681
		202719		93722				166028		73729		122309		74180
	Table Analyzed	Mtb MFI cells LysM combined	Table Analyzed	Mtb MFI cells LysM combined	Table Analyzed	Mtb MFI cells LysM combined	Table Analyzed	Mtb MFI cells LysM combined	Table Analyzed	Mtb MFI cells LysM combined	Table Analyzed	Mtb MFI cells LysM combined	Table Analyzed	Mtb MFI cells LysM combined
	Column B	AM Atg5 fl/fl LysM-Cre	Column D	Eos cre+	Column F	Neut cre+	Column H	non alv mac cre	Column J	inf mono cre+	Column L	cd11b dc cre+	Column N	cd103 dc cre+
	vs.	vs.	vs.	vs.	vs.	vs.	vs.	vs.	vs.	vs.	vs.	vs.	vs.	vs.
	Column A	AM Atg5 fl/fl	Column C	Eos fl/fl	Column E	Neut fl/fl	Column G	non alv mac fl	Column I	inf mono ffl	Column K	CD11b+ DC fl/fl	Column M	n/a
	Unpaired t test		Unpaired t test		Unpaired t test		Unpaired t test		Unpaired t test		Unpaired t test		Unpaired t test
	P value	0.2249	P value	0.9527	P value	0.4851	P value	0.792	P value	0.9881	P value	0.4055	P value	0.2908
	P value summary	ns	P value summary	ns	P value summary	ns	P value summary	ns	P value summary	ns	P value summary	ns	P value summary	ns
	Significantly different (P < 0.05)?	No	Significantly different (P < 0.05)?	No	Significantly different (P < 0.05)?	No	Significantly different (P < 0.05)?	No	Significantly different (P < 0.05)?	No	Significantly different (P < 0.05)?	No	Significantly different (P < 0.05)?	No
	One- or two-tailed P value?	Two-tailed	One- or two-tailed P value?	Two-tailed	One- or two-tailed P value?	Two-tailed	One- or two-tailed P value?	Two-tailed	One- or two-tailed P value?	Two-tailed	One- or two-tailed P value?	Two-tailed	One- or two-tailed P value?	Two-tailed
	t, df	t=1.280, df=12	t, df	t=0.06063, df=11	t, df	t=0.7204, df=12	t, df	t=0.2697, df=12	t, df	t=0.01520, df=12	t, df	t=0.8622, df=12	t, df	t=1.131, df=8
	How big is the difference?		How big is the difference?		How big is the difference?		How big is the difference?		How big is the difference?		How big is the difference?		How big is the difference?
	Mean of column A	221431	Mean of column C	91037	Mean of column E	162880	Mean of column G	157951	Mean of column I	81097	Mean of column K	129214	Mean of column M	119191
	Mean of column B	185740	Mean of column D	92535	Mean of column F	154046	Mean of column H	164386	Mean of column J	80891	Mean of column L	110716	Mean of column N	66272
	Difference between means (B - A) ± SEM	-35692 ± 27893	Difference between means (D - C) ± SEM	1498 ± 24714	Difference between means (F - E) ± SEM	-8834 ± 12262	Difference between means (H - G) ± SEM	6434 ± 23857	Difference between means (J - I) ± SEM	-206.0 ± 13550	Difference between means (L - K) ± SEM	-18498 ± 21454	Difference between means (N - M) ± SEM	-52919 ± 46783
	95% confidence interval	-96465 to 25082	95% confidence interval	-52896 to 55892	95% confidence interval	-35550 to 17883	95% confidence interval	-45545 to 58414	95% confidence interval	-29729 to 29317	95% confidence interval	-65243 to 28247	95% confidence interval	-160802 to 54964
	R squared (eta squared)	0.1201	R squared (eta squared)	0.000334	R squared (eta squared)	0.04146	R squared (eta squared)	0.006025	R squared (eta squared)	1.926e-05	R squared (eta squared)	0.05834	R squared (eta squared)	0.1379

## Sheet: S2 Data for Fig 2G
The proportion of viable cells at 14 dpi in the lungs of Atg5fl/fl (fl/fl) and Atg5fl/fl-CD11c-Cre (cre+) mice
	Alveolar macrophages Atg5 fl/fl	Alveolar macrophage Atg5 fl/fl cd11c-Cre	Eosinophils fl/fl	Eosinophils cre+	non alveolar macrophage fl/fl	non alveolar macrophage cre+	inflammatory monocytes fl/fl	inflammatory monocytes cre+	CD11b+ Dendritic cells fl/fl	cd11b+ Dendritic cells cre+	CD103+ dendritic cells fl/fl	cd103+ dendritic cells cre+
	87.9	86.1	96.1	92.8	81.8	87.8	95.7	91.8	89.5	85.7	88.5	74.3
	85.9	83.6	91.8	82.9	87.1	84.9	96.5	93.8	87.1	80.5	89.5	83.8
	85.1	70.4	92	83.1	90.7	79.9		96		77.6	86.4	65
	79.6	88.7	92.2	93.5	86.3	89	96.2	97.2	92	91.6	78.9	88.6
	77		86.4		86		97.8		85.2		66.3
							96.6		81.4
	73.9
		77.3
		76.9	93.9						85.7		82.7
		77.2			78.7	62.6	88.7	86.6		76.5		81.5
	71.9			91.5		69.9		84.5		83.8		95.1
	77.6			94.8		75.1		83.5		76.2		83.2
			93.7	92.1					80.2		82.2
			95.9		68.2		82.9		83.8		87.6
					61.4		86.2
	Table Analyzed	Cell viability 14 dpi	Table Analyzed	Cell viability 14 dpi	Table Analyzed	Cell viability 14 dpi	Table Analyzed	Cell viability 14 dpi	Table Analyzed	Cell viability 14 dpi	Table Analyzed	Cell viability 14 dpi
	Column B	AM Atg5 fl/fl cd11c-Cre	Column D	Eos cre+	Column H	non alv mac cre	Column J	inf mono cre+	Column L	cd11b dc cre+	Column N	cd103+ dc cre+
	vs.	vs.	vs.	vs.	vs.	vs.	vs.	vs.	vs.	vs.	vs.	vs.
	Column A	AM Atg5 fl/fl	Column C	Eos fl/fl	Column G	non alv mac fl	Column I	inf mono ffl	Column K	CD11b+ DC fl/fl	Column M	cD103+ DC fl/fl
	Unpaired t test		Unpaired t test		Unpaired t test		Unpaired t test		Unpaired t test		Unpaired t test
	P value	0.9588	P value	0.2283	P value	0.7675	P value	0.4896	P value	0.1411	P value	0.806
	P value summary	ns	P value summary	ns	P value summary	ns	P value summary	ns	P value summary	ns	P value summary	ns
	Significantly different (P < 0.05)?	No	Significantly different (P < 0.05)?	No	Significantly different (P < 0.05)?	No	Significantly different (P < 0.05)?	No	Significantly different (P < 0.05)?	No	Significantly different (P < 0.05)?	No
	One- or two-tailed P value?	Two-tailed	One- or two-tailed P value?	Two-tailed	One- or two-tailed P value?	Two-tailed	One- or two-tailed P value?	Two-tailed	One- or two-tailed P value?	Two-tailed	One- or two-tailed P value?	Two-tailed
	t, df	t=0.05261, df=13	t, df	t=1.264, df=13	t, df	t=0.3019, df=13	t, df	t=0.7111, df=13	t, df	t=1.567, df=13	t, df	t=0.2506, df=13
	How big is the difference?		How big is the difference?		How big is the difference?		How big is the difference?		How big is the difference?		How big is the difference?
	Mean of column A	79.86	Mean of column C	92.75	Mean of column G	80.03	Mean of column I	92.58	Mean of column K	85.61	Mean of column M	82.76
	Mean of column B	80.03	Mean of column D	90.1	Mean of column H	78.46	Mean of column J	90.49	Mean of column L	81.7	Mean of column N	81.64
	Difference between means (B - A) ± SEM	0.1661 ± 3.157	Difference between means (D - C) ± SEM	-2.650 ± 2.096	Difference between means (H - G) ± SEM	-1.568 ± 5.193	Difference between means (J - I) ± SEM	-2.089 ± 2.938	Difference between means (L - K) ± SEM	-3.912 ± 2.497	Difference between means (N - M) ± SEM	-1.120 ± 4.468
	95% confidence interval	-6.653 to 6.985	95% confidence interval	-7.178 to 1.878	95% confidence interval	-12.79 to 9.650	95% confidence interval	-8.437 to 4.258	95% confidence interval	-9.307 to 1.482	95% confidence interval	-10.77 to 8.532
	R squared (eta squared)	0.0002129	R squared (eta squared)	0.1095	R squared (eta squared)	0.006964	R squared (eta squared)	0.03744	R squared (eta squared)	0.1589	R squared (eta squared)	0.004808
	F test to compare variances		F test to compare variances		F test to compare variances		F test to compare variances		F test to compare variances		F test to compare variances
	F, DFn, Dfd	1.176, 6, 7	F, DFn, Dfd	2.633, 6, 7	F, DFn, Dfd	1.084, 7, 6	F, DFn, Dfd	1.054, 7, 6	F, DFn, Dfd	2.083, 6, 7	F, DFn, Dfd	1.650, 6, 7
	P value	0.8265	P value	0.2312	P value	0.9381	P value	0.9652	P value	0.3592	P value	0.5261
	P value summary	ns	P value summary	ns	P value summary	ns	P value summary	ns	P value summary	ns	P value summary	ns
	Significantly different (P < 0.05)?	No	Significantly different (P < 0.05)?	No	Significantly different (P < 0.05)?	No	Significantly different (P < 0.05)?	No	Significantly different (P < 0.05)?	No	Significantly different (P < 0.05)?	No
	Data analyzed		Data analyzed		Data analyzed		Data analyzed		Data analyzed		Data analyzed
	Sample size, column A	8	Sample size, column C	8	Sample size, column G	8	Sample size, column I	8	Sample size, column K	8	Sample size, column M	8
	Sample size, column B	7	Sample size, column D	7	Sample size, column H	7	Sample size, column J	7	Sample size, column L	7	Sample size, column N	7
