# Supplementary material for: Autophagy prevents early proinflammatory responses and neutrophil recruitment during Mycobacterium tuberculosis infection without affecting pathogen burden in macrophages
Source: PLoS Biol. 2023 Jun 15;21(6):e3002159. doi: 10.1371/journal.pbio.3002159 (PMC10306192; doi:10.1371/journal.pbio.3002159)
Supplement: S3 Data — These supporting data files include the individual numerical values used to generate the graphed data in Fig 3, the statistical analyses performed to analyze these data, and the p value from these statistical tests. (XLSX) [file pbio.3002159.s007.xlsx]

## Sheet: S3 Data for Fig 3A
	Atg16 fl 24hrs	Atg16 fl lysMcre 24 rhs	Atg5 fl 24 hrs	Atg5 fl lysMcre 24 hrs	Atg16 flfl mock	Atg16 fl lysMcre mock	Atg5 fl mock	Atg5 fl lysMcre mock	Becn1fl/fl mtb	Becn1-/- mtb	Becn1fl/fl mock	Becn1-/- mock
	19.74	23.62	23.62	43.04	4.93	6.51	5.09	4.93	25.14	67.15	4.31	4.19
	19.02	26.46	26.24	36.65	6.2	7.42	5.73	5.89	32.55	59.98	7.13	4.15
	21.64	24.65	24.99	36.55	3.93	5.73	4.6	5.73	35.63	48.14	7.45	7.1
				37.9
	Table Analyzed	IL-1b	Table Analyzed	IL-1b	Table Analyzed	IL-1b	Table Analyzed	IL-1b	Table Analyzed	IL-1b	Table Analyzed	IL-1b
	Column T	Atg16 fl lysMcre 24 rhs	Column V	Atg5 fl lysMcre 24 hrs	Column B	Becn1-/- mock	Column I	Becn1-/- mtb	Column R	Atg5 fl lysMcre mock	Column P	Atg16 fl lysMcre mock
	vs.	vs.	vs.	vs.	vs.	vs.	vs.	vs.	vs.	vs.	vs.	vs.
	Column S	Atg16 fl 24hrs	Column U	Atg5 fl 24 hrs	Column A	Becn1fl/fl mock	Column H	Becn1fl/fl mtb	Column Q	Atg5 fl mock	Column O	Atg16 fl mock
	Unpaired t test		Unpaired t test		Unpaired t test		Unpaired t test		Unpaired t test		Unpaired t test
	P value	0.0138	P value	0.0009	P value	0.4564	P value	0.0127	P value	0.442	P value	0.1343
	P value summary	*	P value summary	***	P value summary	ns	P value summary	*	P value summary	ns	P value summary	ns
	Significantly different (P < 0.05)?	Yes	Significantly different (P < 0.05)?	Yes	Significantly different (P < 0.05)?	No	Significantly different (P < 0.05)?	Yes	Significantly different (P < 0.05)?	No	Significantly different (P < 0.05)?	No
	One- or two-tailed P value?	Two-tailed	One- or two-tailed P value?	Two-tailed	One- or two-tailed P value?	Two-tailed	One- or two-tailed P value?	Two-tailed	One- or two-tailed P value?	Two-tailed	One- or two-tailed P value?	Two-tailed
	t, df	t=4.190, df=4	t, df	t=7.072, df=5	t, df	t=0.8237, df=4	t, df	t=4.297, df=4	t, df	t=0.8525, df=4	t, df	t=1.873, df=4
	How big is the difference?		How big is the difference?		How big is the difference?		How big is the difference?		How big is the difference?		How big is the difference?
	Mean of column S	20.13	Mean of column U	24.95	Mean of column A	6.297	Mean of column H	31.11	Mean of column Q	5.14	Mean of column O	5.02
	Mean of column T	24.91	Mean of column V	38.54	Mean of column B	5.147	Mean of column I	58.42	Mean of column R	5.517	Mean of column P	6.553
	Difference between means (T - S) ± SEM	4.777 ± 1.140	Difference between means (V - U) ± SEM	13.59 ± 1.921	Difference between means (B - A) ± SEM	-1.150 ± 1.396	Difference between means (I - H) ± SEM	27.32 ± 6.357	Difference between means (R - Q) ± SEM	0.3767 ± 0.4418	Difference between means (P - O) ± SEM	1.533 ± 0.8185
	95% confidence interval	1.611 to 7.942	95% confidence interval	8.647 to 18.52	95% confidence interval	-5.026 to 2.726	95% confidence interval	9.667 to 44.97	95% confidence interval	-0.8500 to 1.603	95% confidence interval	-0.7391 to 3.806
	R squared (eta squared)	0.8144	R squared (eta squared)	0.9091	R squared (eta squared)	0.145	R squared (eta squared)	0.8219	R squared (eta squared)	0.1538	R squared (eta squared)	0.4673
	F test to compare variances		F test to compare variances		F test to compare variances		F test to compare variances		F test to compare variances		F test to compare variances
	F, DFn, Dfd	1.128, 2, 2	F, DFn, Dfd	5.472, 3, 2	F, DFn, Dfd	1.043, 2, 2	F, DFn, Dfd	3.170, 2, 2	F, DFn, Dfd	1.214, 2, 2	F, DFn, Dfd	1.809, 2, 2
	P value	0.9397	P value	0.3168	P value	0.9788	P value	0.4796	P value	0.9034	P value	0.712
	P value summary	ns	P value summary	ns	P value summary	ns	P value summary	ns	P value summary	ns	P value summary	ns
	Significantly different (P < 0.05)?	No	Significantly different (P < 0.05)?	No	Significantly different (P < 0.05)?	No	Significantly different (P < 0.05)?	No	Significantly different (P < 0.05)?	No	Significantly different (P < 0.05)?	No
	Data analyzed		Data analyzed		Data analyzed		Data analyzed		Data analyzed		Data analyzed
	Sample size, column S	3	Sample size, column U	3	Sample size, column A	3	Sample size, column H	3	Sample size, column Q	3	Sample size, column O	3
	Sample size, column T	3	Sample size, column V	4	Sample size, column B	3	Sample size, column I	3	Sample size, column R	3	Sample size, column P	3

## Sheet: S3 Data for Fig 3B
	Becn1fl/fl mock	Becn1-/- mock	Becn1fl/fl mtb	Becn1-/- mtb	Atg16 fl Uninfected	Atg16 LysMcre uninfected	Atg5 fl uninfected	Atg5 fl LysMcre uninfected	Atg16 fl 24hrs mtb	Atg16 fl lysMcre 24 rhs mtb	Atg5 fl 24 hrs mtb	Atg5 fl lysMcre 24 hrs mtb
	16.02	11.51	477.96	1269.69	210.36	4347.66	2169.84	3724.27	3606.31	9792.94	5387.32	14423.7
	15.7	14.67	327.35	950.82	234.87	705.89	6196.08	3896.72	4685.83	7554.22	5042.32	12709.1
	15.09	14.48	741.23	1176.27	242.17	153.73	4065.87	2136.75	3781.01	7966.02	4676.78	7254.11
	Table Analyzed	G-CSF	Table Analyzed	G-CSF	Table Analyzed	G-CSF	Table Analyzed	G-CSF	Table Analyzed	G-CSF	Table Analyzed	G-CSF
	Column B	Becn1-/- mock	Column I	Becn1-/- mtb	Column P	Atg16 LysMcre uninfected	Column R	Atg5 fl LysMcre uninfected	Column T	Atg16 fl lysMcre 24 rhs	Column V	Atg5 fl lysMcre 24 hrs
	vs.	vs.	vs.	vs.	vs.	vs.	vs.	vs.	vs.	vs.	vs.	vs.
	Column A	Becn1fl/fl mock	Column H	Becn1fl/fl mtb	Column O	Atg16 fl Uninfected	Column Q	Atg5 fl uninfected	Column S	Atg16 fl 24hrs	Column U	Atg5 fl 24 hrs
	Unpaired t test		Unpaired t test		Unpaired t test		Unpaired t test		Unpaired t test		Unpaired t test
	P value	0.1249	P value	0.0159	P value	0.316	P value	0.5278	P value	0.0045	P value	0.0416
	P value summary	ns	P value summary	*	P value summary	ns	P value summary	ns	P value summary	**	P value summary	*
	Significantly different (P < 0.05)?	No	Significantly different (P < 0.05)?	Yes	Significantly different (P < 0.05)?	No	Significantly different (P < 0.05)?	No	Significantly different (P < 0.05)?	Yes	Significantly different (P < 0.05)?	Yes
	One- or two-tailed P value?	Two-tailed	One- or two-tailed P value?	Two-tailed	One- or two-tailed P value?	Two-tailed	One- or two-tailed P value?	Two-tailed	One- or two-tailed P value?	Two-tailed	One- or two-tailed P value?	Two-tailed
	t, df	t=1.936, df=4	t, df	t=4.016, df=4	t, df	t=1.145, df=4	t, df	t=0.6905, df=4	t, df	t=5.769, df=4	t, df	t=2.960, df=4
	How big is the difference?		How big is the difference?		How big is the difference?		How big is the difference?		How big is the difference?		How big is the difference?
	Mean of column A	15.6	Mean of column H	515.5	Mean of column O	229.1	Mean of column Q	4144	Mean of column S	4024	Mean of column U	5035
	Mean of column B	13.55	Mean of column I	1132	Mean of column P	1736	Mean of column R	3253	Mean of column T	8438	Mean of column V	11462
	Difference between means (B - A) ± SEM	-2.050 ± 1.059	Difference between means (I - H) ± SEM	616.7 ± 153.6	Difference between means (P - O) ± SEM	1507 ± 1316	Difference between means (R - Q) ± SEM	-891.4 ± 1291	Difference between means (T - S) ± SEM	4413 ± 765.0	Difference between means (V - U) ± SEM	6427 ± 2171
	95% confidence interval	-4.990 to 0.8899	95% confidence interval	190.4 to 1043	95% confidence interval	-2146 to 5160	95% confidence interval	-4475 to 2692	95% confidence interval	2289 to 6537	95% confidence interval	398.5 to 12455
	R squared (eta squared)	0.4837	R squared (eta squared)	0.8013	R squared (eta squared)	0.2469	R squared (eta squared)	0.1065	R squared (eta squared)	0.8927	R squared (eta squared)	0.6866
	F test to compare variances		F test to compare variances		F test to compare variances		F test to compare variances		F test to compare variances		F test to compare variances
	F, DFn, Dfd	14.07, 2, 2	F, DFn, Dfd	1.633, 2, 2	F, DFn, Dfd	18702, 2, 2	F, DFn, Dfd	4.310, 2, 2	F, DFn, Dfd	4.229, 2, 2	F, DFn, Dfd	111.0, 2, 2
	P value	0.1327	P value	0.7596	P value	0.0001	P value	0.3766	P value	0.3825	P value	0.0179
	P value summary	ns	P value summary	ns	P value summary	***	P value summary	ns	P value summary	ns	P value summary	*
	Significantly different (P < 0.05)?	No	Significantly different (P < 0.05)?	No	Significantly different (P < 0.05)?	Yes	Significantly different (P < 0.05)?	No	Significantly different (P < 0.05)?	No	Significantly different (P < 0.05)?	Yes
	Data analyzed		Data analyzed		Data analyzed		Data analyzed		Data analyzed		Data analyzed
	Sample size, column A	3	Sample size, column H	3	Sample size, column O	3	Sample size, column Q	3	Sample size, column S	3	Sample size, column U	3
	Sample size, column B	3	Sample size, column I	3	Sample size, column P	3	Sample size, column R	3	Sample size, column T	3	Sample size, column V	3

## Sheet: S3 Data for Fig 3C
	Becn1fl/fl mock	Becn1-/- mock	Becn1fl/fl mtb	Becn1-/- mtb	Atg16 fl Uninfected	Atg16 LysMcre uninfected	Atg5 fl uninfected	Atg5 fl LysMcre uninfected	Atg16 fl 24hrs mtb	Atg16 fl lysMcre 24 rhs mtb	Atg5 fl 24 hrs mtb	Atg5 fl lysMcre 24 hrs mtb
	513.01	506.97	1429.21	2132.27	10.21	6.11	19.51	13.14	5068.74	3020.69	2739.94	14082.6
	372.9	671.89	1174.58	2171.63	15.2	7.8	14.25	14.69	2963.32	2772.89	3038.02	4480.33
	375.16	701.55	1861.27	2306.33	12.24	5.36	21.11	25.22	3332.32	2990.87	3336.33	4037.05
												5424.15
	Table Analyzed	KC	Table Analyzed	KC	Table Analyzed	KC	Table Analyzed	KC
	Column B	Becn1-/- mock	Column I	Becn1-/- mtb	Column T	Atg16 fl lysMcre 24 rhs	Column V	Atg5 fl lysMcre 24 hrs
	vs.	vs.	vs.	vs.	vs.	vs.	vs.	vs.
	Column A	Becn1fl/fl mock	Column H	Becn1fl/fl mtb	Column S	Atg16 fl 24hrs	Column U	Atg5 fl 24 hrs
	Unpaired t test		Unpaired t test		Unpaired t test		Unpaired t test
	P value	0.0536	P value	0.026	P value	0.2587	P value	0.008
	P value summary	ns	P value summary		P value summary	ns	P value summary	**
	Significantly different (P < 0.05)?	No	Significantly different (P < 0.05)?	Yes	Significantly different (P < 0.05)?	No	Significantly different (P < 0.05)?	Yes
	One- or two-tailed P value?	Two-tailed	One- or two-tailed P value?	Two-tailed	One- or two-tailed P value?	Two-tailed	One- or two-tailed P value?	Two-tailed
	t, df	t=2.708, df=4	t, df	t=3.450, df=4	t, df	t=1.315, df=4	t, df	t=1.409, df=5
	How big is the difference?		How big is the difference?		How big is the difference?		How big is the difference?
	Mean of column A	420.4	Mean of column H	1488	Mean of column S	3788	Mean of column U	3038
	Mean of column B	626.8	Mean of column I	2203	Mean of column T	2928	Mean of column V	7006
	Difference between means (B - A) ± SEM	206.4 ± 76.22	Difference between means (I - H) ± SEM	715.1 ± 207.2	Difference between means (T - S) ± SEM	-860.0 ± 653.8	Difference between means (V - U) ± SEM	3968 ± 2816
	95% confidence interval	-5.182 to 418.1	95% confidence interval	139.7 to 1290	95% confidence interval	-2675 to 955.2	95% confidence interval	-3270 to 11206
	R squared (eta squared)	0.6471	R squared (eta squared)	0.7485	R squared (eta squared)	0.3019	R squared (eta squared)	0.2843
	F test to compare variances		F test to compare variances		F test to compare variances		F test to compare variances
	F, DFn, Dfd	1.707, 2, 2	F, DFn, Dfd	14.46, 2, 2	F, DFn, Dfd	69.07, 2, 2	F, DFn, Dfd	254.1, 3, 2
	P value	0.7389	P value	0.1293	P value	0.0285	P value	0.0078
	P value summary	ns	P value summary	ns	P value summary	*	P value summary	**
	Significantly different (P < 0.05)?	No	Significantly different (P < 0.05)?	No	Significantly different (P < 0.05)?	Yes	Significantly different (P < 0.05)?	Yes
	Data analyzed		Data analyzed		Data analyzed		Data analyzed
	Sample size, column A	3	Sample size, column H	3	Sample size, column S	3	Sample size, column U	3
	Sample size, column B	3	Sample size, column I	3	Sample size, column T	3	Sample size, column V	4

## Sheet: S3 Data for Fig 3D
	Becn1fl/fl mock	Becn1-/- mock	Becn1fl/fl mtb	Becn1-/- mtb	Atg16 fl Uninfected	Atg16 LysMcre uninfected	Atg5 fl uninfected	Atg5 fl LysMcre uninfected	Atg16 fl 24hrs	Atg16 fl lysMcre 24 rhs	Atg5 fl 24 hrs	Atg5 fl lysMcre 24 hrs
	275.15	235.72	1007.28	3152.79	3467.94	2667.92	2395.23	534.01	1332.41	6927.69	2022.54	31770.6
	234.26	356.92	484.28	3419.7	2151.32	3754.25	2346.71	318.26	2108.24	6194.52	1286.44	15772.4
	241.93	355.1	3510	3946.9		1022.21	150.39	3058.55	470.08	6191.54	983.19	17021.3
	Table Analyzed	TNFa	Table Analyzed	TNFa	Table Analyzed	TNFa	Table Analyzed	TNFa	Table Analyzed	TNFa
	Column I	Becn1-/- mtb	Column P	Atg16 LysMcre uninfected	Column R	Atg5 fl LysMcre uninfected	Column T	Atg16 fl lysMcre 24 rhs	Column V	Atg5 fl lysMcre 24 hrs
	vs.	vs.	vs.	vs.	vs.	vs.	vs.	vs.	vs.	vs.
	Column H	Becn1fl/fl mtb	Column O	Atg16 fl Uninfected	Column Q	Atg5 fl uninfected	Column S	Atg16 fl 24hrs	Column U	Atg5 fl 24 hrs
	Unpaired t test		Unpaired t test		Unpaired t test		Unpaired t test		Unpaired t test
	P value	0.1286	P value	0.7916	P value	0.7901	P value	0.0006	P value	<0.0001
	P value summary	ns	P value summary	ns	P value summary	ns	P value summary	***	P value summary	****
	Significantly different (P < 0.05)?	No	Significantly different (P < 0.05)?	No	Significantly different (P < 0.05)?	No	Significantly different (P < 0.05)?	Yes	Significantly different (P < 0.05)?	Yes
	One- or two-tailed P value?	Two-tailed	One- or two-tailed P value?	Two-tailed	One- or two-tailed P value?	Two-tailed	One- or two-tailed P value?	Two-tailed	One- or two-tailed P value?	Two-tailed
	t, df	t=1.911, df=4	t, df	t=0.2887, df=3	t, df	t=0.2846, df=4	t, df	t=9.638, df=4	t, df	t=3.904, df=4
	How big is the difference?		How big is the difference?		How big is the difference?		How big is the difference?		How big is the difference?
	Mean of column H	1667	Mean of column O	2810	Mean of column Q	1631	Mean of column S	1304	Mean of column U	1431
	Mean of column I	3506	Mean of column P	2481	Mean of column R	1304	Mean of column T	6438	Mean of column V	21521
	Difference between means (I - H) ± SEM	1839 ± 962.4	Difference between means (P - O) ± SEM	-328.2 ± 1137	Difference between means (R - Q) ± SEM	-327.2 ± 1150	Difference between means (T - S) ± SEM	5134 ± 532.7	Difference between means (V - U) ± SEM	20091 ± 5147
	95% confidence interval	-832.8 to 4511	95% confidence interval	-3945 to 3289	95% confidence interval	-3519 to 2865	95% confidence interval	3655 to 6613	95% confidence interval	5802 to 34380
	R squared (eta squared)	0.4773	R squared (eta squared)	0.02704	R squared (eta squared)	0.01984	R squared (eta squared)	0.9587	R squared (eta squared)	0.7921
	F test to compare variances		F test to compare variances		F test to compare variances		F test to compare variances		F test to compare variances
	F, DFn, Dfd	16.02, 2, 2	F, DFn, Dfd		F, DFn, Dfd	1.412, 2, 2	F, DFn, Dfd	3.732, 2, 2	F, DFn, Dfd	277.1, 2, 2
	P value	0.1175	P value		P value	0.8292	P value	0.4226	P value	0.0072
	P value summary	ns	P value summary		P value summary	ns	P value summary	ns	P value summary	**
	Significantly different (P < 0.05)?	No	Significantly different (P < 0.05)?		Significantly different (P < 0.05)?	No	Significantly different (P < 0.05)?	No	Significantly different (P < 0.05)?	Yes
	Data analyzed		Data analyzed		Data analyzed		Data analyzed		Data analyzed
	Sample size, column H	3	Sample size, column O	2	Sample size, column Q	3	Sample size, column S	3	Sample size, column U	3
	Sample size, column I	3	Sample size, column P	3	Sample size, column R	3	Sample size, column T	3	Sample size, column V	3

## Sheet: S3 Data for Fig 3E
	Becn1fl/fl mock	Becn1-/- mock	Becn1fl/fl mtb	Becn1-/- mtb	Atg16 fl Uninfected	Atg16 LysMcre uninfected	Atg5 fl uninfected	Atg5 fl LysMcre uninfected	Atg16 fl 24hrs	Atg16 fl lysMcre 24 rhs	Atg5 fl 24 hrs	Atg5 fl lysMcre 24 hrs
	4027.27	9104.97	13865.2	9534.34	19.96	29.31	33.83	32.06	5290.19	6312.98	5575.14	13180
	4136.42	10158.6		17626.9	34.51	47.11	28.92	38.08	4403.55	7303.91	5675.36	11960.9
	4678.53	10538	7226.79		23.31	23.45	42.92	63.9	6256.79	10807.8	5922.76	81666.5
												23913.8
	Table Analyzed	RANTES	Table Analyzed	RANTES	Table Analyzed	RANTES	Table Analyzed	RANTES
	Column B	Becn1-/- mock	Column I	Becn1-/- mtb	Column T	Atg16 fl lysMcre 24 rhs	Column V	Atg5 fl lysMcre 24 hrs
	vs.	vs.	vs.	vs.	vs.	vs.	vs.	vs.
	Column A	Becn1fl/fl mock	Column H	Becn1fl/fl mtb	Column S	Atg16 fl 24hrs	Column U	Atg5 fl 24 hrs
	Unpaired t test		Unpaired t test		Unpaired t test		Unpaired t test
	P value	>0.9999	P value	0.6206	P value	0.126	P value	0.024
	P value summary	ns	P value summary	ns	P value summary	ns	P value summary	*
	Significantly different (P < 0.05)?	no	Significantly different (P < 0.05)?	No	Significantly different (P < 0.05)?	No	Significantly different (P < 0.05)?	Yes
	One- or two-tailed P value?	Two-tailed	One- or two-tailed P value?	Two-tailed	One- or two-tailed P value?	Two-tailed	One- or two-tailed P value?	Two-tailed
	t, df	t=11.94, df=4	t, df	t=0.5798, df=2	t, df	t=1.928, df=4	t, df	t=1.377, df=5
	How big is the difference?		How big is the difference?		How big is the difference?		How big is the difference?
	Mean of column A	4281	Mean of column H	10546	Mean of column S	5317	Mean of column U	5724
	Mean of column B	9934	Mean of column I	13581	Mean of column T	8142	Mean of column V	32680
	Difference between means (B - A) ± SEM	5653 ± 473.6	Difference between means (I - H) ± SEM	3035 ± 5233	Difference between means (T - S) ± SEM	2825 ± 1465	Difference between means (V - U) ± SEM	26956 ± 19580
	95% confidence interval	4338 to 6968	95% confidence interval	-19483 to 25552	95% confidence interval	-1242 to 6891	95% confidence interval	-23376 to 77288
	R squared (eta squared)	0.9727	R squared (eta squared)	0.1439	R squared (eta squared)	0.4818	R squared (eta squared)	0.2749
	F test to compare variances		F test to compare variances		F test to compare variances		F test to compare variances
	F, DFn, Dfd	4.531, 2, 2	F, DFn, Dfd		F, DFn, Dfd	6.491, 2, 2	F, DFn, Dfd	34214, 3, 2
	P value	0.3616	P value		P value	0.267	P value	<0.0001
	P value summary	ns	P value summary		P value summary	ns	P value summary	****
	Significantly different (P < 0.05)?	No	Significantly different (P < 0.05)?		Significantly different (P < 0.05)?	No	Significantly different (P < 0.05)?	Yes
	Data analyzed		Data analyzed		Data analyzed		Data analyzed
	Sample size, column A	3	Sample size, column H	2	Sample size, column S	3	Sample size, column U	3
	Sample size, column B	3	Sample size, column I	2	Sample size, column T	3	Sample size, column V	4

## Sheet: S3 Data for Fig 3F
BMDM CFU of Mtb at 24 hpi
	Atg5fl/fl 24hr	Atg5fl/fl-LysM-Cre 24hr	Becnfl/fl 24hr	Becnfl/fl-LysM-Cre 24hr	Atg16L1fl/fl 24hr	Atg16L1fl/fl-LysM-Cre 24hr
		1000000	1760000	1440000		7000000
		2000000	1520000	1280000		4000000
		2000000	1680000	1600000		6000000
	6000000		1520000	1760000	7000000
	6000000				4000000
	1000000				5000000
		3000000				5000000
	5000000	5000000			5000000	6000000
	3000000	2000000			6000000	3000000
	4000000				4000000
	Number of families	1
	Number of comparisons per family	3
	Alpha	0.05
	Šídák's multiple comparisons test	Mean Diff.	95.00% CI of diff.	Below threshold?	Summary	Adjusted P Value
	Atg5fl/fl 24hr vs. Atg5fl/fl-LysM-Cre 24hr	1666667	-296394 to 3629727	No	ns	0.1143	I-J
	Becnfl/fl 24hr vs. Becnfl/fl-LysM-Cre 24hr	100000	-2304248 to 2504248	No	ns	0.9994	K-L
	Atg16L1fl/fl 24hr vs. Atg16L1fl/fl-LysM-Cre 24hr	0	-1963060 to 1963060	No	ns	>0.9999	O-P
	Test details	Mean 1	Mean 2	Mean Diff.	SE of diff.	n1	n2	t	DF
	Atg5fl/fl 24hr vs. Atg5fl/fl-LysM-Cre 24hr	4166667	2500000	1666667	769375	6	6	2.166	26
	Becnfl/fl 24hr vs. Becnfl/fl-LysM-Cre 24hr	1620000	1520000	100000	942289	4	4	0.1061	26
	Atg16L1fl/fl 24hr vs. Atg16L1fl/fl-LysM-Cre 24hr	5166667	5166667	0	769375	6	6	0	26

## Sheet: S3 Data for Fig 3G
	Becn1fl/fl mock	Becn1-/- mock	Becn1fl/fl mtb	Becn1-/- mtb	Atg16 fl Uninfected	Atg16 LysMcre uninfected	Atg5 fl uninfected	Atg5 fl LysMcre uninfected	Atg16 fl 24hrs	Atg16 fl lysMcre 24 rhs	Atg5 fl 24 hrs	Atg5 fl lysMcre 24 hrs
	46.73	136.21	1229.29	4552.94	1.33	1.8	5.53	2.88	2044.11	1591.05	1980.35	3808.02
	60.48	199.9	1055.06	5643.82	3.62	4.15	3.04	3.47	1555.34	1692.58	2118.61	2634.57
	62.47	208.38	2090.91	3464.79	2.4	1.32	5.62	7.77	1695.96	1753.11	2317.43	2635.62
												4379.35
	Table Analyzed	IL-6	Table Analyzed	IL-6	Table Analyzed	IL-6
	Column I	Becn1-/- mtb	Column V	Atg5 fl lysMcre 24 hrs	Column T	Atg16 fl lysMcre 24 rhs
	vs.	vs.	vs.	vs.	vs.	vs.
	Column H	Becn1fl/fl mtb	Column U	Atg5 fl 24 hrs	Column S	Atg16 fl 24hrs
	Unpaired t test		Unpaired t test		Unpaired t test
	P value	<0.0001	P value	0.0662	P value	0.6026
	P value summary	****	P value summary	ns	P value summary	ns
	Significantly different (P < 0.05)?	Yes	Significantly different (P < 0.05)?	No	Significantly different (P < 0.05)?	No
	One- or two-tailed P value?	Two-tailed	One- or two-tailed P value?	Two-tailed	One- or two-tailed P value?	Two-tailed
	t, df	t=4.385, df=4	t, df	t=2.342, df=5	t, df	t=0.5644, df=4
	How big is the difference?		How big is the difference?		How big is the difference?
	Mean of column H	1458	Mean of column U	2139	Mean of column S	1765
	Mean of column I	4554	Mean of column V	3364	Mean of column T	1679
	Difference between means (I - H) ± SEM	3095 ± 705.8	Difference between means (V - U) ± SEM	1226 ± 523.4	Difference between means (T - S) ± SEM	-86.22 ± 152.8
	95% confidence interval	1136 to 5055	95% confidence interval	-119.8 to 2571	95% confidence interval	-510.4 to 337.9
	R squared (eta squared)	0.8278	R squared (eta squared)	0.523	R squared (eta squared)	0.07376
	F test to compare variances		F test to compare variances		F test to compare variances
	F, DFn, Dfd	3.859, 2, 2	F, DFn, Dfd	26.59, 3, 2	F, DFn, Dfd	9.441, 2, 2
	P value	0.4116	P value	0.0729	P value	0.1915
	P value summary	ns	P value summary	ns	P value summary	ns
	Significantly different (P < 0.05)?	No	Significantly different (P < 0.05)?	No	Significantly different (P < 0.05)?	No
	Data analyzed		Data analyzed		Data analyzed
	Sample size, column H	3	Sample size, column U	3	Sample size, column S	3
	Sample size, column I	3	Sample size, column V	4	Sample size, column T	3

## Sheet: S3 Data for Fig 3H
ELISA quantification of the amount of KC in the spent media of BMDMs infected with Mtb for 24 hpi at an MOI of 10 or 20
	Atg5fl/fl-LysMcre MOI10	Atg5fl/fl-LysMcre MOI20	Atg5fl/fl MOI 10	Atg5fl/fl MOI20
	3184.36	13317.4	2075.37	6549.48
	3374.8	11982.5	2103.37	3132.88
	3343.06	14036.1	1954.01	7202.94
	3247.84	10554.2	2260.2	4906.52
	2682.14	12477.2	1423.78	4178.4
	3055.54	13065.3	1713.17	5858.69
	2407.69	11711.7	2256.47	4365.1
	2437.57	10460.9	1748.64	4589.14
	Table Analyzed	KC production in BMDM		Table Analyzed	KC production in BMDM
	Column D	Atg5fl/fl-LysMcre MOI20		Column C	Atg5fl/fl-LysMcre MOI10
	vs.	vs.		vs.	vs.
	Column G	Atg5fl/fl MOI20		Column F	Atg5fl/fl MOI 10
	Unpaired t test			Unpaired t test
	P value	<0.0001		P value	<0.0001
	P value summary	****		P value summary	****
	Significantly different (P < 0.05)?	Yes		Significantly different (P < 0.05)?	Yes
	One- or two-tailed P value?	Two-tailed		One- or two-tailed P value?	Two-tailed
	t, df	t=10.82, df=14		t, df	t=5.850, df=14
	How big is the difference?			How big is the difference?
	Mean of column D	12201		Mean of column C	2967
	Mean of column G	5098		Mean of column F	1942
	Difference between means (D - G) ± SEM	7103 ± 656.3		Difference between means (C - F) ± SEM	1025 ± 175.2
	95% confidence interval	5695 to 8510		95% confidence interval	649.0 to 1400
	R squared (eta squared)	0.8932		R squared (eta squared)	0.7097
	F test to compare variances			F test to compare variances
	F, DFn, Dfd	1.104, 7, 7		F, DFn, Dfd	1.852, 7, 7
	P value	0.8995		P value	0.4347
	P value summary	ns		P value summary	ns
	Significantly different (P < 0.05)?	No		Significantly different (P < 0.05)?	No
	Data analyzed			Data analyzed
	Sample size, column D	8		Sample size, column C	8
	Sample size, column G	8		Sample size, column F	8

## Sheet: S3 Data for Fig 3I
ELISA quantification of the amount of G-CSF in the spent media of BMDMs infected with Mtb for 24 hpi at an MOI of 10 or 20
									Atg5fl/fl-LysMcre MOI10	Atg5fl/fl-LysMcre MOI20	Atg5fl/fl MOI 10	Atg5fl/fl MOI20
									68.2871	709.511	19.2928	248.793
									106.107	651.062	51.9557	115.562
									1860.45	678.568	14.1355	266.843
									137.051	688.882	39.922	111.265
									61.4108	1003.29	152.523	276.97
									151.663	835.677	40.7815	92.1663
									45.9389	1170.9	8.11865	281.267
									164.557	1016.18		126.548
										391.478		62.2703
										602.068		54.5344
										383.742		122.25
Table Analyzed	GCSF per genotype			Table Analyzed	GCSF per genotype					695.759		122.25
										393.009
Column F	Atg5fl/fl MOI 10			Column G	Atg5fl/fl MOI20					741.126
vs.	vs.			vs.	vs.					401.604
Column C	Atg5fl/fl-LysMcre MOI10			Column D	Atg5fl/fl-LysMcre MOI20					904.441
Unpaired t test				Unpaired t test
P value	0.2621			P value	<0.0001
P value summary	ns			P value summary	****
Significantly different (P < 0.05)?	No			Significantly different (P < 0.05)?	Yes
One- or two-tailed P value?	Two-tailed			One- or two-tailed P value?	Two-tailed
t, df	t=1.172, df=13			t, df	t=7.509, df=26
How big is the difference?				How big is the difference?
Mean of column C	324.4			Mean of column D	704.2
Mean of column F	46.68			Mean of column G	156.7
Difference between means (F - C) ± SEM	-277.8 ± 236.9			Difference between means (G - D) ± SEM	-547.5 ± 72.91
95% confidence interval	-789.6 to 234.1			95% confidence interval	-697.3 to -397.6
R squared (eta squared)	0.09561			R squared (eta squared)	0.6844
F test to compare variances				F test to compare variances
F, DFn, Dfd	159.0, 7, 6			F, DFn, Dfd	7.830, 15, 11
P value	<0.0001			P value	0.0015
P value summary	****			P value summary	**
Significantly different (P < 0.05)?	Yes			Significantly different (P < 0.05)?	Yes
Data analyzed				Data analyzed
Sample size, column C	8			Sample size, column D	16
Sample size, column F	7			Sample size, column G	12

## Sheet: S3 Data for Fig 3J
ELISA quantification of the amount of IL-6 in the spent media of BMDMs infected with Mtb for 24 hpi at an MOI of 10 or 20
	Atg5fl/fl-LysMcre MOI10	Atg5fl/fl-LysMcre MOI20	Atg5fl/fl MOI10	Atg5fl/fl MOI20
	60.1219	94.0584	57.7765	90.7357
	45.4631	101.095	53.6721	93.2766
	49.1767	152.107	31.1953	53.0139
	80.4487	132.953	46.8313	63.1773
	55.4311	86.2404	63.6126	79.2042
	40.3814	101.095	56.7993	71.9725
	54.2584	177.711	40.9678	68.6499
	84.1623	201.556	30.609	66.8909
	Table Analyzed	IL-6 production in BMDM		Table Analyzed	IL-6 production in BMDM
	Column C	Atg5fl/flMOI10		Column A	Atg5fl/fl-LysMcre MOI20
	vs.	vs.		vs.	vs.
	Column A	Atg5fl/fl-LysMcre MOI10		Column B	Atg5fl/fl MOI20
	Unpaired t test			Unpaired t test
	P value	0.1448		P value	0.0028
	P value summary	ns		P value summary	**
	Significantly different (P < 0.05)?	No		Significantly different (P < 0.05)?	Yes
	One- or two-tailed P value?	Two-tailed		One- or two-tailed P value?	Two-tailed
	t, df	t=1.545, df=14		t, df	t=3.625, df=14
	How big is the difference?			How big is the difference?
	Mean of column A	58.68		Mean of column A	130.9
	Mean of column C	47.68		Mean of column B	73.37
	Difference between means (C - A) ± SEM	-11.00 ± 7.120		Difference between means (A - B) ± SEM	57.49 ± 15.86
	95% confidence interval	-26.27 to 4.274		95% confidence interval	23.48 to 91.50
	R squared (eta squared)	0.1456		R squared (eta squared)	0.4842
	F test to compare variances			F test to compare variances
	F, DFn, Dfd	1.620, 7, 7		F, DFn, Dfd	9.698, 7, 7
	P value	0.5401		P value	0.0077
	P value summary	ns		P value summary	**
	Significantly different (P < 0.05)?	No		Significantly different (P < 0.05)?	Yes
	Data analyzed			Data analyzed
	Sample size, column A	8		Sample size, column A	8
	Sample size, column C	8		Sample size, column B	8
