# Supplementary material for: Autophagy prevents early proinflammatory responses and neutrophil recruitment during Mycobacterium tuberculosis infection without affecting pathogen burden in macrophages
Source: PLoS Biol. 2023 Jun 15;21(6):e3002159. doi: 10.1371/journal.pbio.3002159 (PMC10306192; doi:10.1371/journal.pbio.3002159)
Supplement: S4 Data — These supporting data files include the individual numerical values used to generate the graphed data in Fig 4, the statistical analyses performed to analyze these data, and the p value from these statistical tests. (XLSX) [file pbio.3002159.s008.xlsx]

## Sheet: S4 Data for Fig 4A
Ratio of neutrophil frequency in the lung at 14 dpi in Mtb infected mice
	Becnfl/flLysMcre	Casp1/11KO/Becnfl/fl	Casp1/11KO/Becnfl/flLysMcre	Atg5fl/fl	Atg5fl/flLysMcre	Casp1/11KO/Atg5fl/fl	Casp1/11KO/Atg5fl/flLysMcre
	1.731		1.564
	1.462	1.177
	1.069	1	1.808
	1.509	1.405	1.637
			1.8514
			2.26
	1.3872	0.7605	2.0588
	1.8577	1.298	1.555
	1.6405	0.9411	2.294
			1.109
		1.088	1.4609
		1.1603	1.6052
		0.7516	1.635
			1.004
				1.02813	1.91304	1.34952	2.29126
				0.971867	1.61637	0.825243	1.48058
							2.33981
				0.817	2.746	0.704	3.598
				0.48	4.297	1.296	2.06
				1.702	2.75
	Number of families	1
	Number of comparisons per family	6
	Alpha	0.05
	Šídák's multiple comparisons test	Mean Diff.	95.00% CI of diff.	Below threshold?	Summary	Adjusted P Value
	Becnfl/fl vs. Becnfl/flLysMcre	-0.5226	-0.8396 to -0.2057	Yes	**	0.0015	B-C
	Becnfl/fl vs. Casp1/11KO/Becnfl/fl	-0.06491	-0.5098 to 0.3800	No	ns	0.9785	B-D
	Becnfl/fl vs. Casp1/11KO/Becnfl/flLysMcre	-0.6805	-1.100 to -0.2607	Yes	***	0.0007	B-E
	Becnfl/flLysMcre vs. Casp1/11KO/Becnfl/fl	0.4577	0.05573 to 0.8597	Yes	*	0.0208	C-D
	Becnfl/flLysMcre vs. Casp1/11KO/Becnfl/flLysMcre	-0.1578	-0.5318 to 0.2161	No	ns	0.6636	C-E
	Casp1/11KO/Becnfl/fl vs. Casp1/11KO/Becnfl/flLysMcre	-0.6156	-0.9615 to -0.2697	Yes	***	0.0002	D-E
	Test details	Mean 1	Mean 2	Mean Diff.	SE of diff.	n1	n2	q	DF
	Becnfl/fl vs. Becnfl/flLysMcre	0.9997	1.522	-0.5226	0.1718	5	7	4.303	30
	Becnfl/fl vs. Casp1/11KO/Becnfl/fl	0.9997	1.065	-0.06491	0.1636	5	9	0.561	30
	Becnfl/fl vs. Casp1/11KO/Becnfl/flLysMcre	0.9997	1.68	-0.6805	0.1544	5	13	6.234	30
	Becnfl/flLysMcre vs. Casp1/11KO/Becnfl/fl	1.522	1.065	0.4577	0.1478	7	9	4.378	30
	Becnfl/flLysMcre vs. Casp1/11KO/Becnfl/flLysMcre	1.522	1.68	-0.1578	0.1375	7	13	1.623	30
	Casp1/11KO/Becnfl/fl vs. Casp1/11KO/Becnfl/flLysMcre	1.065	1.68	-0.6156	0.1272	9	13	6.843	30
	Becnfl/fl vs. Becnfl/flLysMcre	0.9997	1.522	-0.5226	0.2821	5	7	2.62	45
	Becnfl/fl vs. Casp1/11KO/Becnfl/fl	0.9997	1.065	-0.06491	0.2687	5	9	0.3416	45
	Becnfl/fl vs. Casp1/11KO/Becnfl/flLysMcre	0.9997	1.68	-0.6805	0.2535	5	13	3.796	45
	Becnfl/flLysMcre vs. Casp1/11KO/Becnfl/fl	1.522	1.065	0.4577	0.2428	7	9	2.666	45
	Becnfl/flLysMcre vs. Casp1/11KO/Becnfl/flLysMcre	1.522	1.68	-0.1578	0.2258	7	13	0.9883	45
	Casp1/11KO/Becnfl/fl vs. Casp1/11KO/Becnfl/flLysMcre	1.065	1.68	-0.6156	0.2089	9	13	4.167	45
	Šídák's multiple comparisons test	Mean Diff.	95.00% CI of diff.	Below threshold?	Summary	Adjusted P Value
	Atg5fl/fl vs. Atg5fl/flLysMcre	-1.665	-2.984 to -0.3450	Yes	*	0.0117	F-G
	Atg5fl/fl vs. Casp1/11KO/Atg5fl/fl	-0.04389	-1.444 to 1.356	No	ns	0.9997	F-H
	Atg5fl/fl vs. Casp1/11KO/Atg5fl/flLysMcre	-1.354	-2.674 to -0.03447	Yes	*	0.0434	F-I
	Atg5fl/flLysMcre vs. Casp1/11KO/Atg5fl/fl	1.621	0.2211 to 3.021	Yes	*	0.0209	G-H
	Atg5fl/flLysMcre vs. Casp1/11KO/Atg5fl/flLysMcre	0.3106	-1.009 to 1.630	No	ns	0.9037	G-I
	Casp1/11KO/Atg5fl/fl vs. Casp1/11KO/Atg5fl/flLysMcre	-1.31	-2.499 to -0.1213	Yes	*	0.0247	H-I
	Test details	Mean 1	Mean 2	Mean Diff.	SE of diff.	n1	n2	q	DF
	Atg5fl/fl vs. Atg5fl/flLysMcre	0.9998	2.664	-1.665	0.4579	5	5	5.142	15
	Atg5fl/fl vs. Casp1/11KO/Atg5fl/fl	0.9998	1.044	-0.04389	0.4856	5	4	0.1278	15
	Atg5fl/fl vs. Casp1/11KO/Atg5fl/flLysMcre	0.9998	2.354	-1.354	0.4579	5	5	4.182	15
	Atg5fl/flLysMcre vs. Casp1/11KO/Atg5fl/fl	2.664	1.044	1.621	0.4856	5	4	4.72	15
	Atg5fl/flLysMcre vs. Casp1/11KO/Atg5fl/flLysMcre	2.664	2.354	0.3106	0.4579	5	5	0.9592	15
	Casp1/11KO/Atg5fl/fl vs. Casp1/11KO/Atg5fl/flLysMcre	1.044	2.354	-1.31	0.4856	4	5	3.815	15

## Sheet: S4 Data for Fig 4B
Log10 transformed Mtb CFU burden at 14 dpi in Mtb infected mice
	Becnfl/flLysMcre	Casp1/11KO/Becnfl/fl	Casp1/11KO/Becnfl/flLysMcre	Atg5fl/fl	Atg5fl/flLysMcre	Casp1/11KO/Atg5fl/fl	Casp1/11KO/Atg5fl/flLysMcre
	6.07918	6.02119	6.31175	6.8293	6.27875	6.40654	6.70757
	6.08458	6.24304	6.23045	6.4624	6.68124	6.29003	6.5563
	6.24304	6.44716	6.09691				6.55023
	5.92428		6.20412
			6.25527	7.18184	7.04922	7	7.15836
				6.44716	7.07918	6.66652	7.04922
				6.5977	7.03342
	6.42325	6.25527	6.37107
	5.8451	6.09691	6.53782
	6.30103	6.27875	6.37107
			6.34242
		5.98	5.86923
		6.01494	6.12222
		6.11394	5.86332
			6.00647
	Number of families	1
	Number of comparisons per family	6
	Alpha	0.05
	Šídák's multiple comparisons test	Mean Diff.	95.00% CI of diff.	Below threshold?	Summary	Adjusted P Value
	Becnfl/fl vs. Becnfl/flLysMcre	0.04746	-0.2582 to 0.3531	No	ns	0.9742	A-B
	Becnfl/fl vs. Casp1/11KO/Becnfl/fl	0.01485	-0.2763 to 0.3060	No	ns	0.999	A-C
	Becnfl/fl vs. Casp1/11KO/Becnfl/flLysMcre	-0.02253	-0.2972 to 0.2522	No	ns	0.996	A-D
	Becnfl/flLysMcre vs. Casp1/11KO/Becnfl/fl	-0.03261	-0.2957 to 0.2305	No	ns	0.9865	B-C
	Becnfl/flLysMcre vs. Casp1/11KO/Becnfl/flLysMcre	-0.06999	-0.3147 to 0.1747	No	ns	0.8639	B-D
	Casp1/11KO/Becnfl/fl vs. Casp1/11KO/Becnfl/flLysMcre	-0.03738	-0.2637 to 0.1890	No	ns	0.9693	C-D
	Test details	Mean 1	Mean 2	Mean Diff.	SE of diff.	n1	n2	q	DF
	Becnfl/fl vs. Becnfl/flLysMcre	6.176	6.129	0.04746	0.1124	5	7	0.597	30
	Becnfl/fl vs. Casp1/11KO/Becnfl/fl	6.176	6.161	0.01485	0.1071	5	9	0.1961	30
	Becnfl/fl vs. Casp1/11KO/Becnfl/flLysMcre	6.176	6.199	-0.02253	0.101	5	13	0.3154	30
	Becnfl/flLysMcre vs. Casp1/11KO/Becnfl/fl	6.129	6.161	-0.03261	0.09675	7	9	0.4767	30
	Becnfl/flLysMcre vs. Casp1/11KO/Becnfl/flLysMcre	6.129	6.199	-0.06999	0.09	7	13	1.1	30
	Casp1/11KO/Becnfl/fl vs. Casp1/11KO/Becnfl/flLysMcre	6.161	6.199	-0.03738	0.08325	9	13	0.635	30

## Sheet: S4 Data for Fig 4C
Survival data indicating how many days post infection the mouse died during Mtb infection
	Days post infection (dpi)	Atg5fl/fl/Casp1/11KO	LysMcre/ Atg5fl/fl/Casp1/11KO	Atg5fl/fl	LysMcre/Atg5fl/fl
	40		1
	35		1						Atg5fl/fl/Casp1/11KO	LysMcre/ Atg5fl/fl/Casp1/11KO	Atg5fl/fl	LysMcre/Atg5fl/fl
	36		1					Number of rows	29	29	29	29
	33		1					# of blank lines	23	20	21	21
	35		1					# rows with impossible data	0	0	0	0
	253	1						# censored subjects	0	0	0	0
	253	1						# deaths/events	6	9	8	8
	253	1
	253	1						Median survival	253	35	185	28
	112		1
	28		1
	28		1		1
	34	1	1
	139	1
	104				1
	117			1
	117			1
	28				1
	28				1
	28				1
	35				1
	35				1
	25				1
	28			1
	28			1
	269			1
	253			1
	254			1
	271			1
	Comparison of Survival Curves				Comparison of Survival Curves				Comparison of Survival Curves				Comparison of Survival Curves
	Log-rank (Mantel-Cox) test				Log-rank (Mantel-Cox) test				Log-rank (Mantel-Cox) test				Log-rank (Mantel-Cox) test
	Chi square	9.058			Chi square	8.793			Chi square	0.9956			Chi square	0.2382
	df	1			df	1			df	1			df	1
	P value	0.0026			P value	0.003			P value	0.3184			P value	0.6255
	P value summary	**			P value summary	**			P value summary	ns			P value summary	ns
	Are the survival curves sig different?	Yes			Are the survival curves sig different?	Yes			Are the survival curves sig different?	No			Are the survival curves sig different?	No
	Gehan-Breslow-Wilcoxon test				Gehan-Breslow-Wilcoxon test				Gehan-Breslow-Wilcoxon test				Gehan-Breslow-Wilcoxon test
	Chi square	6.552			Chi square	6.098			Chi square	1.944			Chi square	0
	df	1			df	1			df	1			df	1
	P value	0.0105			P value	0.0135			P value	0.1632			P value	>0.9999
	P value summary	*			P value summary	*			P value summary	ns			P value summary	ns
	Are the survival curves sig different?	Yes			Are the survival curves sig different?	Yes			Are the survival curves sig different?	No			Are the survival curves sig different?	No
	Median survival				Median survival				Median survival				Median survival
	Atg5fl/fl/Casp1/11KO	253			Atg5fl/fl	185			LysMcre/ Atg5fl/fl/Casp1/11KO	35			Atg5fl/fl/Casp1/11KO	253
	LysMcre/ Atg5fl/fl/Casp1/11KO	35			LysMcre/Atg5fl/fl	28			LysMcre/Atg5fl/fl	28			Atg5fl/fl	185
	Ratio (and its reciprocal)	7.229	0.1383		Ratio (and its reciprocal)	6.607	0.1514		Ratio (and its reciprocal)	1.25	0.8		Ratio (and its reciprocal)	1.368	0.7312
	95% CI of ratio	2.573 to 20.31	0.04924 to 0.3887		95% CI of ratio	2.480 to 17.60	0.05680 to 0.4033		95% CI of ratio	0.4823 to 3.240	0.3087 to 2.074		95% CI of ratio	0.4745 to 3.941	0.2537 to 2.107
	Hazard Ratio (Mantel-Haenszel)	A/B	B/A		Hazard Ratio (Mantel-Haenszel)	C/D	D/C		Hazard Ratio (Mantel-Haenszel)	B/D	D/B		Hazard Ratio (Mantel-Haenszel)	A/C	C/A
	Ratio (and its reciprocal)	0.1297	7.713		Ratio (and its reciprocal)	0.1043	9.584		Ratio (and its reciprocal)	0.5544	1.804		Ratio (and its reciprocal)	1.421	0.7038
	95% CI of ratio	0.03428 to 0.4904	2.039 to 29.17		95% CI of ratio	0.02342 to 0.4648	2.152 to 42.69		95% CI of ratio	0.1740 to 1.766	0.5662 to 5.747		95% CI of ratio	0.3467 to 5.822	0.1718 to 2.884
	Hazard Ratio (logrank)	A/B	B/A		Hazard Ratio (logrank)	C/D	D/C		Hazard Ratio (logrank)	B/D	D/B		Hazard Ratio (logrank)	A/C	C/A
	Ratio (and its reciprocal)	0.2917	3.428		Ratio (and its reciprocal)	0.3456	2.893		Ratio (and its reciprocal)	0.6644	1.505		Ratio (and its reciprocal)	1.223	0.8176
	95% CI of ratio	0.09713 to 0.8762	1.141 to 10.30		95% CI of ratio	0.1126 to 1.061	0.9426 to 8.882		95% CI of ratio	0.2484 to 1.777	0.5627 to 4.026		95% CI of ratio	0.4157 to 3.598	0.2779 to 2.406

## Sheet: S4 Data for Fig 4D
Ratio of neutrophil frequency at 14 dpi in the lungs of WT, ParkinKO and Pink1KO mice
	WT	ParkinKO	Pink1KO
	0.75	0.83	0.735
	1.08	1.06	0.5
	1.025	1.47	0.93
	1.175
	Number of families	1
	Number of comparisons per family	10
	Alpha	0.05
	Šídák's multiple comparisons test	Mean Diff.	95.00% CI of diff.	Below threshold?	Summary	Adjusted P Value
	WT vs. ParkinKO	-0.1125	-0.5527 to 0.3277	No	ns	0.9246	C-D
	WT vs. Pink1KO	0.2858	-0.1544 to 0.7261	No	ns	0.2994	C-E
	ParkinKO vs. Pink1KO	0.3983	-0.07228 to 0.8689	No	ns	0.1147	D-E
	Test details	Mean 1	Mean 2	Mean Diff.	SE of diff.	n1	n2	q	DF
	WT vs. ParkinKO	1.008	1.12	-0.1125	0.1398	4	3	1.138	13
	WT vs. Pink1KO	1.008	0.7217	0.2858	0.1398	4	3	2.891	13
	ParkinKO vs. Pink1KO	1.12	0.7217	0.3983	0.1495	3	3	3.769	13

## Sheet: S4 Data for Fig 4E
Log10 transformed Mtb CFU data at 14 dpi in the lungs of Mtb infected mice
	WT	ParkinKO	Pink1KO
	5.87506	6.07918	5.81291
	6.14613		5.69897
	6.04139	6.17609	5.87506
	6.27875
		5.8451
	Number of families	1
	Number of comparisons per family	3
	Alpha	0.05
	Tukey's multiple comparisons test	Mean Diff.	95.00% CI of diff.	Below threshold?	Summary	Adjusted P Value
	WT vs. ParkinKO	0.05188	-0.2894 to 0.3931	No	ns	0.897	A-B
	WT vs. Pink1KO	0.2897	-0.05157 to 0.6309	No	ns	0.0921	A-C
	ParkinKO vs. Pink1KO	0.2378	-0.1270 to 0.6026	No	ns	0.203	B-C
	Test details	Mean 1	Mean 2	Mean Diff.	SE of diff.	n1	n2	q	DF
	WT vs. ParkinKO	6.085	6.033	0.05188	0.1159	4	3	0.6332	7
	WT vs. Pink1KO	6.085	5.796	0.2897	0.1159	4	3	3.536	7
	ParkinKO vs. Pink1KO	6.033	5.796	0.2378	0.1239	3	3	2.715	7
