# Supplementary material for: Autophagy prevents early proinflammatory responses and neutrophil recruitment during Mycobacterium tuberculosis infection without affecting pathogen burden in macrophages
Source: PLoS Biol. 2023 Jun 15;21(6):e3002159. doi: 10.1371/journal.pbio.3002159 (PMC10306192; doi:10.1371/journal.pbio.3002159)
Supplement: S5 Data — These supporting data files include the individual numerical values used to generate the graphed data in Fig 5, the statistical analyses performed to analyze these data, and the p value from these statistical tests. (XLSX) [file pbio.3002159.s009.xlsx]

## Sheet: S5 Data for Fig 5A
Number of CD4 T cells in the lungs at 14 dpi
	Atg5fl/fl IL-17-GFP	Atg5fl/fl-LysM-Cre IL-17-GFP
	316821	330834
	182439	730218
	511341	246445
	69376.9	165580
	113091	109816
	Table Analyzed	CD4 T cell abundance
	Column B	Atg5fl/fl-LysM-Cre IL-17-GFP
	vs.	vs.
	Column A	Atg5fl/fl IL-17-GFP
	Unpaired t test
	P value	0.5822
	P value summary	ns
	Significantly different (P < 0.05)?	No
	One- or two-tailed P value?	Two-tailed
	t, df	t=0.5733, df=8
	How big is the difference?
	Mean of column A	238614
	Mean of column B	316579
	Difference between means (B - A) ± SEM	77965 ± 135982
	95% confidence interval	-235609 to 391539
	R squared (eta squared)	0.03947
	F test to compare variances
	F, DFn, Dfd	1.888, 4, 4
	P value	0.5533
	P value summary	ns
	Significantly different (P < 0.05)?	No
	Data analyzed
	Sample size, column A	5
	Sample size, column B	5

## Sheet: S5 Data for Fig 5B
Frequency of IL-17-GFP positive CD4 T cells in the lung at 14 dpi
	Atg5fl/fl IL-17-GFP	Atg5fl/fl-LysM-Cre IL-17-GFP
	2.32	2.89
	0.86	2.05
	1.15	5.09
	2.26689	4.82262
	2.01038	3.94461
	Table Analyzed	IL17gfp+ CD4 T cells
	Column B	Atg5fl/fl-LysM-Cre IL-17-GFP
	vs.	vs.
	Column A	Atg5fl/fl IL-17-GFP
	Unpaired t test
	P value	0.0138
	P value summary	*
	Significantly different (P < 0.05)?	Yes
	One- or two-tailed P value?	Two-tailed
	t, df	t=3.141, df=8
	How big is the difference?
	Mean of column A	1.721
	Mean of column B	3.759
	Difference between means (B - A) ± SEM	2.038 ± 0.6489
	95% confidence interval	0.5417 to 3.534
	R squared (eta squared)	0.5522
	F test to compare variances
	F, DFn, Dfd	3.658, 4, 4
	P value	0.237
	P value summary	ns
	Significantly different (P < 0.05)?	No
	Data analyzed
	Sample size, column A	5
	Sample size, column B	5

## Sheet: S5 Data for Fig 5C
The number of IL-17-GFP positive CD4 T cells in the lung at 14 dpi
	Atg5fl/fl IL-17-GFP	Atg5fl/fl-LysM-Cre IL-17-GFP
	7099.19	7843.14
	1133.89	13639.8
	4912.76	5954.47
	3145.4	15970.6
	4547.12	8663.59
	Table Analyzed	Th17 cell abundance
	Column B	Atg5fl/fl-LysM-Cre IL-17-GFP
	vs.	vs.
	Column A	Atg5fl/fl IL-17-GFP
	Unpaired t test
	P value	0.0188
	P value summary	*
	Significantly different (P < 0.05)?	Yes
	One- or two-tailed P value?	Two-tailed
	t, df	t=2.938, df=8
	How big is the difference?
	Mean of column A	4168
	Mean of column B	10414
	Difference between means (B - A) ± SEM	6247 ± 2126
	95% confidence interval	1344 to 11149
	R squared (eta squared)	0.5191
	F test to compare variances
	F, DFn, Dfd	3.625, 4, 4
	P value	0.24
	P value summary	ns
	Significantly different (P < 0.05)?	No
	Data analyzed
	Sample size, column A	5
	Sample size, column B	5

## Sheet: S5 Data for Fig 5E
CD4 T cell count at 14 dpi in the lung of Mtb infected Atg5fl/fl and Atg5fl/fl-LysM-Cre mice treated with isotype control antibody or anti-CD4 antibody
	Atg5fl/fl Isotype	Atg5fl/fl-LysM-Cre Isotype	Atg5fl/fl CD4 depletion	Atg5fl/fl-LysM-Cre CD4 depletion
	349794	629322	989.903	23731.1
	416986	479418	2021.22	25364
	201558	226358	2047.64	17708.6
				132278
	Number of families	1
	Number of comparisons per family	4
	Alpha	0.05
	Šídák's multiple comparisons test	Mean Diff.	95.00% CI of diff.	Below threshold?	Summary	Adjusted P Value
	Atg5fl/fl Isotype vs. Atg5fl/fl-LysM-Cre Isotype	-122254	-409987 to 165480	No	ns	0.6307	A-B
	Atg5fl/fl CD4 depletion vs. Column D	-48084	-317234 to 221066	No	ns	0.9726	C-D
	Atg5fl/fl Isotype vs. Atg5fl/fl CD4 depletion	321093	33359 to 608827	Yes	*	0.0284	A-C
	Atg5fl/fl-LysM-Cre Isotype vs. Column D	395263	126112 to 664413	Yes	**	0.0055	B-D
	Test details	Mean 1	Mean 2	Mean Diff.	SE of diff.	n1	n2	t	DF
	Atg5fl/fl Isotype vs. Atg5fl/fl-LysM-Cre Isotype	322779	445033	-122254	92845	3	3	1.317	9
	Atg5fl/fl CD4 depletion vs. Column D	1686	49770	-48084	86849	3	4	0.5537	9
	Atg5fl/fl Isotype vs. Atg5fl/fl CD4 depletion	322779	1686	321093	92845	3	3	3.458	9
	Atg5fl/fl-LysM-Cre Isotype vs. Column D	445033	49770	395263	86849	3	4	4.551	9

## Sheet: S5 Data for Fig 5F
Lung bacterial burden at 14 dpi in M. tuberculosis infected Atg5fl/fl and Atg5fl/fl-LysM-Cre mice treated with isotype control antibody or anti-CD4 antibody
	Atg5fl/fl Isotype	Atg5fl/fl-LysM-Cre Isotype	Atg5fl/fl CD4 depletion	Atg5fl/fl-LysM-CreCD4 depletion
	1450000	2950000	3600000	1950000
	2550000	2600000	1150000	1950000
	3050000	2600000	6750000	2400000
				3700000
	Log10 transformed bacterial burden
	Atg5fl/fl Isotype	Atg5fl/fl-LysM-Cre Isotype	Atg5fl/fl CD4 depletion	Atg5fl/fl-LysM-CreCD4 depletion
	6.16137	6.46982	6.5563	6.29003
	6.40654	6.41497	6.0607	6.29003
	6.4843	6.41497	6.8293	6.38021
				6.5682
	Number of families	1
	Number of comparisons per family	6
	Alpha	0.05
	Šídák's multiple comparisons test	Mean Diff.	95.00% CI of diff.	Below threshold?	Summary	Adjusted P Value
	Atg5fl/fl Isotype vs. Atg5fl/fl-LysM-Cre Isotype	-0.08252	-0.6292 to 0.4642	No	ns	0.9636	A-B
	Atg5fl/fl Isotype vs. Atg5fl/fl CD4 depletion	-0.1314	-0.6781 to 0.4154	No	ns	0.8744	A-C
	Atg5fl/fl Isotype vs. Column D	-0.03138	-0.5428 to 0.4800	No	ns	0.9973	A-D
	Atg5fl/fl-LysM-Cre Isotype vs. Atg5fl/fl CD4 depletion	-0.04885	-0.5956 to 0.4979	No	ns	0.9919	B-C
	Atg5fl/fl-LysM-Cre Isotype vs. Column D	0.05114	-0.4603 to 0.5625	No	ns	0.9887	B-D
	Atg5fl/fl CD4 depletion vs. Column D	0.09998	-0.4114 to 0.6114	No	ns	0.9262	C-D
	Test details	Mean 1	Mean 2	Mean Diff.	SE of diff.	n1	n2	q	DF
	Atg5fl/fl Isotype vs. Atg5fl/fl-LysM-Cre Isotype	6.351	6.433	-0.08252	0.1751	3	3	0.6664	9
	Atg5fl/fl Isotype vs. Atg5fl/fl CD4 depletion	6.351	6.482	-0.1314	0.1751	3	3	1.061	9
	Atg5fl/fl Isotype vs. Column D	6.351	6.382	-0.03138	0.1638	3	4	0.2709	9
	Atg5fl/fl-LysM-Cre Isotype vs. Atg5fl/fl CD4 depletion	6.433	6.482	-0.04885	0.1751	3	3	0.3944	9
	Atg5fl/fl-LysM-Cre Isotype vs. Column D	6.433	6.382	0.05114	0.1638	3	4	0.4414	9
	Atg5fl/fl CD4 depletion vs. Column D	6.482	6.382	0.09998	0.1638	3	4	0.8631	9

## Sheet: S5 Data for Fig 5G
Ratio of neutrophil frequency at 14 dpi in Mtb infected Atg5fl/fl and Atg5fl/fl-LysM-Cre mice treated with isotype control antibody or anti-CD4 antibody
	Atg5fl/fl Isotype	Atg5fl/fl-LysM-Cre Isotype	Atg5fl/fl CD4 depletion	Atg5fl/fl-LysM-Cre CD4 depletion
	0.812568	1.6589	1.05517	1.98999
	0.806067	2.15332	1.00069	2.32905
	1.38136	3.07714	0.944134	1.97992
				1.79998
	Number of families	1
	Number of comparisons per family	4
	Alpha	0.05
	Šídák's multiple comparisons test	Mean Diff.	95.00% CI of diff.	Below threshold?	Summary	Adjusted P Value
	Atg5fl/fl Isotype vs. Atg5fl/fl-LysM-Cre Isotype	-1.296	-2.297 to -0.2959	Yes	*	0.0121	A-B
	Atg5fl/fl CD4 depletion vs. Column D	-1.025	-1.961 to -0.08882	Yes	*	0.0315	C-D
	Atg5fl/fl Isotype vs. Atg5fl/fl CD4 depletion	0	-1.001 to 1.001	No	ns	>0.9999	A-C
	Atg5fl/fl-LysM-Cre Isotype vs. Column D	0.2717	-0.6642 to 1.208	No	ns	0.8631	B-D
	Test details	Mean 1	Mean 2	Mean Diff.	SE of diff.	n1	n2	t	DF
	Atg5fl/fl Isotype vs. Atg5fl/fl-LysM-Cre Isotype	1	2.296	-1.296	0.3228	3	3	4.016	9
	Atg5fl/fl CD4 depletion vs. Column D	1	2.025	-1.025	0.302	3	4	3.393	9
	Atg5fl/fl Isotype vs. Atg5fl/fl CD4 depletion	1	1	0	0.3228	3	3	0	9
	Atg5fl/fl-LysM-Cre Isotype vs. Column D	2.296	2.025	0.2717	0.302	3	4	0.8997	9

## Sheet: S5 Data for Fig 5I
log10 transformed lung burden at 14 dpi where Atg5fl/fl and Atg5fl/fl-LysM-Cre mice were treated with isotype control antibody or anti-IL17 antibody
	Atg5fl/fl Isotype	Atg5fl/fl-LysM-Cre Isotype	Atg5fl/flIL-17 depletion	Atg5fl/fl-LysM-Cre IL-17 depletion
	6.52504	6.72428	6.47712	6.64345
	6.62839	6.5563	6.4624	6.71181
	6.57403	6.68574	6.69897	6.64836
		6.49831		6.30103
	6.40654	6.72835	6.31175	6.60206
	6.57978	6.5682	6.42325	6.42325
		6.46982		6.98677
				6.51188
	Number of families	1
	Number of comparisons per family	6
	Alpha	0.05
	Tukey's multiple comparisons test	Mean Diff.	95.00% CI of diff.	Below threshold?	Summary	Adjusted P Value
	Atg5fl/fl Isotype vs. Atg5fl/fl-LysM-Cre Isotype	-0.06167	-0.3064 to 0.1831	No	ns	0.895	A-B
	Atg5fl/fl Isotype vs. Atg5fl/flIL-17 depletion	0.06806	-0.1963 to 0.3324	No	ns	0.889	A-C
	Atg5fl/fl Isotype vs. Column D	-0.06082	-0.2991 to 0.1774	No	ns	0.8914	A-D
	Atg5fl/fl-LysM-Cre Isotype vs. Atg5fl/flIL-17 depletion	0.1297	-0.1150 to 0.3745	No	ns	0.4679	B-C
	Atg5fl/fl-LysM-Cre Isotype vs. Column D	0.0008534	-0.2155 to 0.2172	No	ns	>0.9999	B-D
	Atg5fl/flIL-17 depletion vs. Column D	-0.1289	-0.3671 to 0.1094	No	ns	0.4508	C-D
	Test details	Mean 1	Mean 2	Mean Diff.	SE of diff.	n1	n2	q	DF
	Atg5fl/fl Isotype vs. Atg5fl/fl-LysM-Cre Isotype	6.543	6.604	-0.06167	0.0878	5	7	0.9934	21
	Atg5fl/fl Isotype vs. Atg5fl/flIL-17 depletion	6.543	6.475	0.06806	0.09483	5	5	1.015	21
	Atg5fl/fl Isotype vs. Column D	6.543	6.604	-0.06082	0.08548	5	8	1.006	21
	Atg5fl/fl-LysM-Cre Isotype vs. Atg5fl/flIL-17 depletion	6.604	6.475	0.1297	0.0878	7	5	2.09	21
	Atg5fl/fl-LysM-Cre Isotype vs. Column D	6.604	6.604	0.0008534	0.0776	7	8	0.01555	21
	Atg5fl/flIL-17 depletion vs. Column D	6.475	6.604	-0.1289	0.08548	5	8	2.132	21

## Sheet: S5 Data for Fig 5J
Mouse groups:	Atg5fl/fl Isotype	Atg5fl/fl-LysM-Cre Isotype	Atg5fl/flIL-17 depletion	Atg5fl/fl-Cre IL-17 depletion
neutrophil frequency ratio		1.422	0.8955	1.845
neutrophil frequency ratio		1.743	1.104	1.325
neutrophil frequency ratio	1.069	2.24		1.976
neutrophil frequency ratio	0.932			1.97
neutrophil frequency ratio
neutrophil frequency ratio
neutrophil frequency ratio	0.921196	1.33288	1.35055	2.50738
neutrophil frequency ratio	0.892663	1.17799	0.697417	2.08672
neutrophil frequency ratio	1.18614	1.97283	0.95203	1.84317
neutrophil frequency ratio		1.57337		2.02583
Number of families	1
Number of comparisons per family	4
Alpha	0.05
Šídák's multiple comparisons test	Mean Diff.	95.00% CI of diff.	Below threshold?	Summary	Adjusted P Value
Atg5fl/fl Isotype vs. Atg5fl/fl-LysM-Cre Isotype	-0.6372	-1.116 to -0.1588	Yes	**	0.0063	A-B
Atg5fl/flIL-17 depletion vs. Atg5fl/fl-Cre IL-17 depletion	-0.9475	-1.413 to -0.4817	Yes	****	<0.0001	C-D
Atg5fl/fl Isotype vs. Atg5fl/flIL-17 depletion	0.0003	-0.5164 to 0.5170	No	ns	>0.9999	A-C
Atg5fl/fl-LysM-Cre Isotype vs. Atg5fl/fl-Cre IL-17 depletion	-0.3099	-0.7328 to 0.1129	No	ns	0.2161	B-D
Test details	Mean 1	Mean 2	Mean Diff.	SE of diff.	n1	n2
Atg5fl/fl Isotype vs. Atg5fl/fl-LysM-Cre Isotype	1	1.637	-0.6372	0.1757	5	7
Atg5fl/flIL-17 depletion vs. Atg5fl/fl-Cre IL-17 depletion	0.9999	1.947	-0.9475	0.171	5	8
Atg5fl/fl Isotype vs. Atg5fl/flIL-17 depletion	1	0.9999	0.0003	0.1898	5	5
Atg5fl/fl-LysM-Cre Isotype vs. Atg5fl/fl-Cre IL-17 depletion	1.637	1.947	-0.3099	0.1553	7	8
