# Supplementary material for: Autophagy prevents early proinflammatory responses and neutrophil recruitment during Mycobacterium tuberculosis infection without affecting pathogen burden in macrophages
Source: PLoS Biol. 2023 Jun 15;21(6):e3002159. doi: 10.1371/journal.pbio.3002159 (PMC10306192; doi:10.1371/journal.pbio.3002159)
Supplement: S6 Data — These supporting data files include the individual numerical values used to generate the graphed data in S1 Fig, the statistical analyses performed to analyze these data, and the p value from these statistical tests. (XLSX) [file pbio.3002159.s010.xlsx]

## Sheet: S6 Data for S1A Fig
Neutrophil frequency at a percent of CD45+ cells in the blood of naïve and Mtb infected mice at 14 dpi
	Naive Atg5 fl/fl	Naive Atg5 fl/fl CD11cCre	14 dpi Atg5 fl/fl	14 dpi Atg5 fl/fl CD11c-Cre
	14.5	16.2	21.7	20.1
	28.4	15.8	17.5	24.5
	12.4	13.5	16.1	25.8
	28.7	15.2		14.6
Number of families	1
Number of comparisons per family	6
Alpha	0.05
Šídák's multiple comparisons test	Mean Diff.	95.00% CI of diff.	Below threshold?	Summary	Adjusted P Value
Naive Atg5 fl/fl vs. Naive Atg5 fl/fl CD11cCre	5.825	-5.801 to 17.45	No	ns	0.4654	A-B
Naive Atg5 fl/fl vs. 14 dpi Atg5 fl/fl	2.567	-9.991 to 15.12	No	ns	0.9251	A-C
Naive Atg5 fl/fl vs. 14 dpi Atg5 fl/fl CD11c-Cre	-0.25	-11.88 to 11.38	No	ns	0.9999	A-D
Naive Atg5 fl/fl CD11cCre vs. 14 dpi Atg5 fl/fl	-3.258	-15.82 to 9.299	No	ns	0.8615	B-C
Naive Atg5 fl/fl CD11cCre vs. 14 dpi Atg5 fl/fl CD11c-Cre	-6.075	-17.70 to 5.551	No	ns	0.4314	B-D
14 dpi Atg5 fl/fl vs. 14 dpi Atg5 fl/fl CD11c-Cre	-2.817	-15.37 to 9.741	No	ns	0.9044	C-D
Test details	Mean 1	Mean 2	Mean Diff.	SE of diff.	n1	n2	q	DF
Naive Atg5 fl/fl vs. Naive Atg5 fl/fl CD11cCre	21	15.18	5.825	3.863	4	4	2.132	11
Naive Atg5 fl/fl vs. 14 dpi Atg5 fl/fl	21	18.43	2.567	4.173	4	3	0.8699	11
Naive Atg5 fl/fl vs. 14 dpi Atg5 fl/fl CD11c-Cre	21	21.25	-0.25	3.863	4	4	0.09152	11
Naive Atg5 fl/fl CD11cCre vs. 14 dpi Atg5 fl/fl	15.18	18.43	-3.258	4.173	4	3	1.104	11
Naive Atg5 fl/fl CD11cCre vs. 14 dpi Atg5 fl/fl CD11c-Cre	15.18	21.25	-6.075	3.863	4	4	2.224	11
14 dpi Atg5 fl/fl vs. 14 dpi Atg5 fl/fl CD11c-Cre	18.43	21.25	-2.817	4.173	3	4	0.9547	11

## Sheet: S6 Data for S1B Fig
Neutrophil viability at 14 dpi
mouse genotype	Atg5 fl/fl	Atg5 fl/fl CD11c-Cre
neutrophil viability	94.7	86.9
neutrophil viability	88.1	90.9
neutrophil viability	84.1	90.7
neutrophil viability	92.7	90.6
neutrophil viability	93.6
neutrophil viability		95.8
neutrophil viability	92.3	94.5
neutrophil viability	96.2	93.2
neutrophil viability	95.5
Table Analyzed	Neut viability at 14 dpi
Column B	Atg5 fl/fl CD11c-Cre
vs.	vs.
Column A	Atg5 fl/fl
Unpaired t test
P value	0.8547
P value summary	ns
Significantly different (P < 0.05)?	No
One- or two-tailed P value?	Two-tailed
t, df	t=0.1867, df=13
How big is the difference?
Mean of column A	92.15
Mean of column B	91.8
Difference between means (B - A) ± SEM	-0.3500 ± 1.874
95% confidence interval	-4.399 to 3.699
R squared (eta squared)	0.002675
F test to compare variances
F, DFn, Dfd	1.915, 7, 6
P value	0.4466
P value summary	ns
Significantly different (P < 0.05)?	No
Data analyzed
Sample size, column A	8
Sample size, column B	7
