# Supplementary material for: Autophagy prevents early proinflammatory responses and neutrophil recruitment during Mycobacterium tuberculosis infection without affecting pathogen burden in macrophages
Source: PLoS Biol. 2023 Jun 15;21(6):e3002159. doi: 10.1371/journal.pbio.3002159 (PMC10306192; doi:10.1371/journal.pbio.3002159)
Supplement: S7 Data — These supporting data files include the individual numerical values used to generate the graphed data in S2 Fig, the statistical analyses performed to analyze these data, and the p value from these statistical tests. (XLSX) [file pbio.3002159.s011.xlsx]

## Sheet: S7 Data for S2A Fig
Viability of Atg5fl/fl and Atg5fl/fl-LysM-Cre bone marrow derived macrophages at 24hpi of mock treatment or Mtb infection
	mock Atg5 fl/fl	mock Atg5 fl/fl LysMcre	Mtb Atg5 fl/fl	Mtb Atg5 fl/fl LysMcre
	74	100	79.5
	72.1		84.1	60
	65.5	78.1	78.3	78.7
	77.5	78.9	80	76.4
	71	82.2	72.8	74.4
		82.3		88.3
	Number of families	1
	Number of comparisons per family	6
	Alpha	0.05
	Šídák's multiple comparisons test	Mean Diff.	95.00% CI of diff.	Below threshold?	Summary	Adjusted P Value
	mock Atg5 fl/fl vs. mock Atg5 fl/fl LysMcre	-12.28	-25.72 to 1.159	No	ns	0.0796	A-B
	mock Atg5 fl/fl vs. Mtb Atg5 fl/fl	-6.92	-20.36 to 6.519	No	ns	0.4753	A-C
	mock Atg5 fl/fl vs. Mtb Atg5 fl/fl LysMcre	-3.54	-16.98 to 9.899	No	ns	0.8738	A-D
	mock Atg5 fl/fl LysMcre vs. Mtb Atg5 fl/fl	5.36	-8.079 to 18.80	No	ns	0.6705	B-C
	mock Atg5 fl/fl LysMcre vs. Mtb Atg5 fl/fl LysMcre	8.74	-4.699 to 22.18	No	ns	0.2829	B-D
	Mtb Atg5 fl/fl vs. Mtb Atg5 fl/fl LysMcre	3.38	-10.06 to 16.82	No	ns	0.8879	C-D
	Test details	Mean 1	Mean 2	Mean Diff.	SE of diff.	n1	n2	q	DF
	mock Atg5 fl/fl vs. mock Atg5 fl/fl LysMcre	72.02	84.3	-12.28	4.697	5	5	3.697	16
	mock Atg5 fl/fl vs. Mtb Atg5 fl/fl	72.02	78.94	-6.92	4.697	5	5	2.083	16
	mock Atg5 fl/fl vs. Mtb Atg5 fl/fl LysMcre	72.02	75.56	-3.54	4.697	5	5	1.066	16
	mock Atg5 fl/fl LysMcre vs. Mtb Atg5 fl/fl	84.3	78.94	5.36	4.697	5	5	1.614	16
	mock Atg5 fl/fl LysMcre vs. Mtb Atg5 fl/fl LysMcre	84.3	75.56	8.74	4.697	5	5	2.631	16
	Mtb Atg5 fl/fl vs. Mtb Atg5 fl/fl LysMcre	78.94	75.56	3.38	4.697	5	5	1.018	16

## Sheet: S7 Data for S2B Fig
ELISA quantification data
	Becn1fl/fl mock	Becn1-/- mock	Atg16 fl/fl mock	Atg16 LysMcre mock	Atg5 fl/fl mock	Atg5 fl LysMcre mock	Becn1fl/fl mtb	Becn1-/- mtb	Atg16 fl/fl Mtb	Atg16 fl lysMcre mtb	Atg5 fl/fl mtb	Atg5 fl lysMcre mtb
	4.78	3.35	1.94	6.29	2.81	5.17	29.83	20.16
	5.25	3.3	1.94	6.97	3.46	5.38	19.37	22.68	12.75	12.9	10.75	17.71
	5.41	3.07	4.29	7.7	3.82	5.49	13.71	20.93	13.49	12.9	13.49	14.71
									14.5	13.19	11.84	14.35
												15.62
	Table Analyzed	IL-1a	Table Analyzed	IL-1a	Table Analyzed	IL-1a	Table Analyzed	IL-1a	Table Analyzed	IL-1a	Table Analyzed	IL-1a
	Column B	Becn1-/- mock	Column I	Becn1-/- mtb	Column T	Atg16 fl lysMcre 24 rhs	Column V	Atg5 fl lysMcre 24 hrs	Column R	Atg5 fl LysMcre uninfected	Column P	Atg16 LysMcre uninfected
	vs.	vs.	vs.	vs.	vs.	vs.	vs.	vs.	vs.	vs.	vs.	vs.
	Column A	Becn1fl/fl mock	Column H	Becn1fl/fl mtb	Column S	Atg16 fl 24hrs	Column U	Atg5 fl 24 hrs	Column Q	Atg5 fl uninfected	Column O	Atg16 fl Uninfected
	Unpaired t test		Unpaired t test		Unpaired t test		Unpaired t test		Unpaired t test		Unpaired t test
	P value	0.0008	P value	0.9551	P value	0.3217	P value	0.0238	P value	0.0031	P value	0.0085
	P value summary	***	P value summary	ns	P value summary	ns	P value summary	*	P value summary	**	P value summary	**
	Significantly different (P < 0.05)?	Yes	Significantly different (P < 0.05)?	No	Significantly different (P < 0.05)?	No	Significantly different (P < 0.05)?	Yes	Significantly different (P < 0.05)?	Yes	Significantly different (P < 0.05)?	Yes
	One- or two-tailed P value?	Two-tailed	One- or two-tailed P value?	Two-tailed	One- or two-tailed P value?	Two-tailed	One- or two-tailed P value?	Two-tailed	One- or two-tailed P value?	Two-tailed	One- or two-tailed P value?	Two-tailed
	t, df	t=9.176, df=4	t, df	t=0.05997, df=4	t, df	t=1.130, df=4	t, df	t=3.209, df=5	t, df	t=6.396, df=4	t, df	t=4.829, df=4
	How big is the difference?		How big is the difference?		How big is the difference?		How big is the difference?		How big is the difference?		How big is the difference?
	Mean of column A	5.147	Mean of column H	20.97	Mean of column S	13.58	Mean of column U	12.03	Mean of column Q	3.363	Mean of column O	2.723
	Mean of column B	3.24	Mean of column I	21.26	Mean of column T	13	Mean of column V	15.6	Mean of column R	5.347	Mean of column P	6.987
	Difference between means (B - A) ± SEM	-1.907 ± 0.2078	Difference between means (I - H) ± SEM	0.2867 ± 4.780	Difference between means (T - S) ± SEM	-0.5833 ± 0.5163	Difference between means (V - U) ± SEM	3.571 ± 1.113	Difference between means (R - Q) ± SEM	1.983 ± 0.3101	Difference between means (P - O) ± SEM	4.263 ± 0.8828
	95% confidence interval	-2.484 to -1.330	95% confidence interval	-12.99 to 13.56	95% confidence interval	-2.017 to 0.8502	95% confidence interval	0.7104 to 6.431	95% confidence interval	1.122 to 2.844	95% confidence interval	1.812 to 6.714
	R squared (eta squared)	0.9546	R squared (eta squared)	0.0008983	R squared (eta squared)	0.2419	R squared (eta squared)	0.6732	R squared (eta squared)	0.9109	R squared (eta squared)	0.8536
	F test to compare variances		F test to compare variances		F test to compare variances		F test to compare variances		F test to compare variances		F test to compare variances
	F, DFn, Dfd	4.809, 2, 2	F, DFn, Dfd	40.11, 2, 2	F, DFn, Dfd	27.53, 2, 2	F, DFn, Dfd	1.192, 3, 2	F, DFn, Dfd	9.913, 2, 2	F, DFn, Dfd	3.702, 2, 2
	P value	0.3443	P value	0.0487	P value	0.0701	P value	0.9727	P value	0.1833	P value	0.4253
	P value summary	ns	P value summary	*	P value summary	ns	P value summary	ns	P value summary	ns	P value summary	ns
	Significantly different (P < 0.05)?	No	Significantly different (P < 0.05)?	Yes	Significantly different (P < 0.05)?	No	Significantly different (P < 0.05)?	No	Significantly different (P < 0.05)?	No	Significantly different (P < 0.05)?	No
	Data analyzed		Data analyzed		Data analyzed		Data analyzed		Data analyzed		Data analyzed
	Sample size, column A	3	Sample size, column H	3	Sample size, column S	3	Sample size, column U	3	Sample size, column Q	3	Sample size, column O	3
	Sample size, column B	3	Sample size, column I	3	Sample size, column T	3	Sample size, column V	4	Sample size, column R	3	Sample size, column P	3

## Sheet: S7 Data for S2C Fig
	Becn1fl/fl mock	Becn1-/- mock	Becn1fl/fl mtb	Becn1-/- mtb	Atg16 fl mock	Atg16 LysMcre mock	Atg5 fl mock	Atg5 fl LysMcre mock	Atg16 fl Mtb	Atg16 fl lysMcre Mtb	Atg5 fl Mtb	Atg5 fl lysMcre Mtb
	3.83	1.86	0.71	2.03	1.39	0.75	1.25	0.93	3.02	2.22	1.98	10.58
	3.71	1.98	0.57	1.97	1.04	1.14	0.82	0.67	2.49	1.81	3.45	3.9
	3.78	1.92	2.43		0.86	1.29	1.21	1.21	2.15	2.15	2.01	1.81
				1.75
	Table Analyzed	IL-4	Table Analyzed	IL-4	Table Analyzed	IL-4	Table Analyzed	IL-4	Table Analyzed	IL-4	Table Analyzed	IL-4
	Column V	Atg5 fl lysMcre mtb	Column B	Becn1-/- mock	Column I	Becn1-/- mtb	Column P	Atg16 LysMcre mock	Column R	Atg5 fl LysMcre mock	Column T	Atg16 fl lysMcre 24 rhs
	vs.	vs.	vs.	vs.	vs.	vs.	vs.	vs.	vs.	vs.	vs.	vs.
	Column U	Atg5 fl mtb	Column A	Becn1fl/fl mock	Column H	Becn1fl/fl mtb	Column O	Atg16 fl mock	Column Q	Atg5 fl mock	Column S	Atg16 fl 24hrs
	Unpaired t test		Unpaired t test		Unpaired t test		Unpaired t test		Unpaired t test		Unpaired t test
	P value	0.3342	P value	<0.0001	P value	0.3233	P value	0.8778	P value	0.4926	P value	0.1563
	P value summary	ns	P value summary	****	P value summary	ns	P value summary	ns	P value summary	ns	P value summary	ns
	Significantly different (P < 0.05)?	No	Significantly different (P < 0.05)?	Yes	Significantly different (P < 0.05)?	No	Significantly different (P < 0.05)?	No	Significantly different (P < 0.05)?	No	Significantly different (P < 0.05)?	No
	One- or two-tailed P value?	Two-tailed	One- or two-tailed P value?	Two-tailed	One- or two-tailed P value?	Two-tailed	One- or two-tailed P value?	Two-tailed	One- or two-tailed P value?	Two-tailed	One- or two-tailed P value?	Two-tailed
	t, df	t=1.097, df=4	t, df	t=37.74, df=4	t, df	t=1.126, df=4	t, df	t=0.1638, df=4	t, df	t=0.7544, df=4	t, df	t=1.743, df=4
	How big is the difference?		How big is the difference?		How big is the difference?		How big is the difference?		How big is the difference?		How big is the difference?
	Mean of column U	2.48	Mean of column A	3.773	Mean of column H	1.237	Mean of column O	1.097	Mean of column Q	1.093	Mean of column S	2.553
	Mean of column V	5.43	Mean of column B	1.92	Mean of column I	1.917	Mean of column P	1.06	Mean of column R	0.9367	Mean of column T	2.06
	Difference between means (V - U) ± SEM	2.950 ± 2.689	Difference between means (B - A) ± SEM	-1.853 ± 0.04910	Difference between means (I - H) ± SEM	0.6800 ± 0.6041	Difference between means (P - O) ± SEM	-0.03667 ± 0.2239	Difference between means (R - Q) ± SEM	-0.1567 ± 0.2077	Difference between means (T - S) ± SEM	-0.4933 ± 0.2830
	95% confidence interval	-4.515 to 10.42	95% confidence interval	-1.990 to -1.717	95% confidence interval	-0.9971 to 2.357	95% confidence interval	-0.6582 to 0.5849	95% confidence interval	-0.7332 to 0.4199	95% confidence interval	-1.279 to 0.2925
	R squared (eta squared)	0.2313	R squared (eta squared)	0.9972	R squared (eta squared)	0.2406	R squared (eta squared)	0.006663	R squared (eta squared)	0.1246	R squared (eta squared)	0.4317
	F test to compare variances		F test to compare variances		F test to compare variances		F test to compare variances		F test to compare variances		F test to compare variances
	F, DFn, Dfd	29.73, 2, 2	F, DFn, Dfd	1.009, 2, 2	F, DFn, Dfd	49.37, 2, 2	F, DFn, Dfd	1.070, 2, 2	F, DFn, Dfd	1.292, 2, 2	F, DFn, Dfd	3.997, 2, 2
	P value	0.0651	P value	0.9954	P value	0.0397	P value	0.9663	P value	0.8725	P value	0.4003
	P value summary	ns	P value summary	ns	P value summary	*	P value summary	ns	P value summary	ns	P value summary	ns
	Significantly different (P < 0.05)?	No	Significantly different (P < 0.05)?	No	Significantly different (P < 0.05)?	Yes	Significantly different (P < 0.05)?	No	Significantly different (P < 0.05)?	No	Significantly different (P < 0.05)?	No
	Data analyzed		Data analyzed		Data analyzed		Data analyzed		Data analyzed		Data analyzed
	Sample size, column U	3	Sample size, column A	3	Sample size, column H	3	Sample size, column O	3	Sample size, column Q	3	Sample size, column S	3
	Sample size, column V	3	Sample size, column B	3	Sample size, column I	3	Sample size, column P	3	Sample size, column R	3	Sample size, column T	3

## Sheet: S7 Data for S2D
	Becn1fl/fl mock	Becn1-/- mock	Becn1fl/fl mtb	Becn1-/- mtb	Atg16 fl mtb	Atg16 fl lysMcre mtb	Atg5 fl mtb	Atg5 fl lysMcre mtb
	68.01	67.52	199.74	66.55	68.64	60.77	72.31	83.97
	66.06	68.8	229.21	95.4	66.17	59.51	75.15	62.64
	66.91	71.27	68.13	103.46	62.02	62.44	66.58	60.77
								67.4
	Table Analyzed	IL-10	Table Analyzed	IL-10	Table Analyzed	IL-10	Table Analyzed	IL-10
	Column B	Becn1-/- mock	Column I	Becn1-/- mtb	Column V	Atg5 fl lysMcre mtb	Column T	Atg16 fl lysMcre mtb
	vs.	vs.	vs.	vs.	vs.	vs.	vs.	vs.
	Column A	Becn1fl/fl mock	Column H	Becn1fl/fl mtb	Column U	Atg5 fl mtb	Column S	Atg16 fl mtb
	Unpaired t test		Unpaired t test		Unpaired t test		Unpaired t test
	P value	0.1494	P value	0.2029	P value	0.7042	P value	0.0897
	P value summary	ns	P value summary	ns	P value summary	ns	P value summary	ns
	Significantly different (P < 0.05)?	No	Significantly different (P < 0.05)?	No	Significantly different (P < 0.05)?	No	Significantly different (P < 0.05)?	No
	One- or two-tailed P value?	Two-tailed	One- or two-tailed P value?	Two-tailed	One- or two-tailed P value?	Two-tailed	One- or two-tailed P value?	Two-tailed
	t, df	t=1.781, df=4	t, df	t=1.521, df=4	t, df	t=0.4022, df=5	t, df	t=2.229, df=4
	How big is the difference?		How big is the difference?		How big is the difference?		How big is the difference?
	Mean of column A	66.99	Mean of column H	165.7	Mean of column U	71.35	Mean of column S	65.61
	Mean of column B	69.2	Mean of column I	88.47	Mean of column V	68.7	Mean of column T	60.91
	Difference between means (B - A) ± SEM	2.203 ± 1.237	Difference between means (I - H) ± SEM	-77.22 ± 50.77	Difference between means (V - U) ± SEM	-2.652 ± 6.593	Difference between means (T - S) ± SEM	-4.703 ± 2.110
	95% confidence interval	-1.231 to 5.637	95% confidence interval	-218.2 to 63.74	95% confidence interval	-19.60 to 14.30	95% confidence interval	-10.56 to 1.154
	R squared (eta squared)	0.4424	R squared (eta squared)	0.3664	R squared (eta squared)	0.03134	R squared (eta squared)	0.5541
	F test to compare variances		F test to compare variances		F test to compare variances		F test to compare variances
	F, DFn, Dfd	3.802, 2, 2	F, DFn, Dfd	19.53, 2, 2	F, DFn, Dfd	5.850, 3, 2	F, DFn, Dfd	5.181, 2, 2
	P value	0.4165	P value	0.0974	P value	0.2989	P value	0.3236
	P value summary	ns	P value summary	ns	P value summary	ns	P value summary	ns
	Significantly different (P < 0.05)?	No	Significantly different (P < 0.05)?	No	Significantly different (P < 0.05)?	No	Significantly different (P < 0.05)?	No
	Data analyzed		Data analyzed		Data analyzed		Data analyzed
	Sample size, column A	3	Sample size, column H	3	Sample size, column U	3	Sample size, column S	3
	Sample size, column B	3	Sample size, column I	3	Sample size, column V	4	Sample size, column T	3

## Sheet: S7 Data for S2E
	Becn1fl/fl mock	Becn1-/- mock	Becn1fl/fl mtb	Becn1-/- mtb	Atg16 fl mock	Atg16 fl lysMcre mock	Atg5 fl mock	Atg5 fl lysMcre mock	Atg16 fl mtb	Atg16 fl lysMcre mtb	Atg5 fl mtb	Atg5 fl lysMcre mtb
	5187.58	7035.24	2401.82	17047.1	123.15	65.44	65.67	118.07	3641.62	2817.4	2488.17	2960.13
	5241.77	8666.59	1933.54	19447.4	131.69	80.34	124.54	119	2831.75	2278.95	2586.98	2280.7
	5274.88	8787.99		20143.2	125	72.2	84.29	160.51	2437.33	2149.85	2426.72	2286.22
												3378.05
					Table Analyzed	IL-12(p40)
	Table Analyzed	IL-12(p40)	Table Analyzed	IL-12(p40)			Table Analyzed	IL-12(p40)
					Column V	Atg5 fl lysMcre 24 hrs
	Column B	Becn1-/- mock	Column I	Becn1-/- mtb	vs.	vs.	Column T	Atg16 fl lysMcre 24 rhs
	vs.	vs.	vs.	vs.	Column U	Atg5 fl 24 hrs	vs.	vs.
	Column A	Becn1fl/fl mock	Column H	Becn1fl/fl mtb			Column S	Atg16 fl 24hrs
					Unpaired t test
	Unpaired t test		Unpaired t test		P value	0.5138	Unpaired t test
	P value	0.0066	P value	0.0008	P value summary	ns	P value	0.2466
	P value summary	**	P value summary	***	Significantly different (P < 0.05)?	No	P value summary	ns
	Significantly different (P < 0.05)?	Yes	Significantly different (P < 0.05)?	Yes	One- or two-tailed P value?	Two-tailed	Significantly different (P < 0.05)?	No
	One- or two-tailed P value?	Two-tailed	One- or two-tailed P value?	Two-tailed	t, df	t=0.7023, df=5	One- or two-tailed P value?	Two-tailed
	t, df	t=5.177, df=4	t, df	t=13.66, df=3			t, df	t=1.356, df=4
					How big is the difference?
	How big is the difference?		How big is the difference?		Mean of column U	2501	How big is the difference?
	Mean of column A	5235	Mean of column H	2168	Mean of column V	2726	Mean of column S	2970
	Mean of column B	8163	Mean of column I	18879	Difference between means (V - U) ± SEM	225.7 ± 321.3	Mean of column T	2415
	Difference between means (B - A) ± SEM	2929 ± 565.7	Difference between means (I - H) ± SEM	16712 ± 1223	95% confidence interval	-600.2 to 1052	Difference between means (T - S) ± SEM	-554.8 ± 409.2
	95% confidence interval	1358 to 4499	95% confidence interval	12819 to 20604	R squared (eta squared)	0.0898	95% confidence interval	-1691 to 581.3
	R squared (eta squared)	0.8701	R squared (eta squared)	0.9842			R squared (eta squared)	0.3149
					F test to compare variances
	F test to compare variances		F test to compare variances		F, DFn, Dfd	44.45, 3, 2	F test to compare variances
	F, DFn, Dfd	493.2, 2, 2	F, DFn, Dfd		P value	0.0442	F, DFn, Dfd	3.007, 2, 2
	P value	0.004	P value		P value summary	*	P value	0.4992
	P value summary	**	P value summary		Significantly different (P < 0.05)?	Yes	P value summary	ns
	Significantly different (P < 0.05)?	Yes	Significantly different (P < 0.05)?				Significantly different (P < 0.05)?	No
					Data analyzed
	Data analyzed		Data analyzed		Sample size, column U	3	Data analyzed
	Sample size, column A	3	Sample size, column H	2	Sample size, column V	4	Sample size, column S	3
	Sample size, column B	3	Sample size, column I	3			Sample size, column T	3

## Sheet: S7 Data for S2F
	Becn1fl/fl mock	Becn1-/- mock	Becn1fl/fl mtb	Becn1-/- mtb	Atg16 fl mockk	Atg16 LysMcre mock	Atg5 fl mock	Atg5 fl LysMcre mock	Atg16 fl mtb	Atg16 fl lysMcre mtb	Atg5 fl mtb	Atg5 fl lysMcre mtb
	97.94	73.64	48.62	161.65	0	0	0	0	65.31	58.86	51.15	94.51
	100.66	69.63	38.35	196.93	0	0	0	0	62.09	56.83	75.75	61.28
	105.86	73.64	230.78	133.19	0	0	0	0	53.59	51.55	60.88	55.62
												62.89
	Table Analyzed	IL-12(p70)	Table Analyzed	IL-12(p70)	Table Analyzed	IL-12(p70)	Table Analyzed	IL-12(p70)
	Column B	Becn1-/- mock	Column I	Becn1-/- mtb	Column V	Atg5 fl lysMcre 24 hrs	Column T	Atg16 fl lysMcre 24 rhs
	vs.	vs.	vs.	vs.	vs.	vs.	vs.	vs.
	Column A	Becn1fl/fl mock	Column H	Becn1fl/fl mtb	Column U	Atg5 fl 24 hrs	Column S	Atg16 fl 24hrs
	Unpaired t test		Unpaired t test		Unpaired t test		Unpaired t test
	P value	0.0004	P value	0.4237	P value	0.6391	P value	0.3282
	P value summary	***	P value summary	ns	P value summary	ns	P value summary	ns
	Significantly different (P < 0.05)?	Yes	Significantly different (P < 0.05)?	No	Significantly different (P < 0.05)?	No	Significantly different (P < 0.05)?	No
	One- or two-tailed P value?	Two-tailed	One- or two-tailed P value?	Two-tailed	One- or two-tailed P value?	Two-tailed	One- or two-tailed P value?	Two-tailed
	t, df	t=10.89, df=4	t, df	t=0.8902, df=4	t, df	t=0.4987, df=5	t, df	t=1.113, df=4
	How big is the difference?		How big is the difference?		How big is the difference?		How big is the difference?
	Mean of column A	101.5	Mean of column H	105.9	Mean of column U	62.59	Mean of column S	60.33
	Mean of column B	72.3	Mean of column I	163.9	Mean of column V	68.58	Mean of column T	55.75
	Difference between means (B - A) ± SEM	-29.18 ± 2.680	Difference between means (I - H) ± SEM	58.01 ± 65.16	Difference between means (V - U) ± SEM	5.982 ± 11.99	Difference between means (T - S) ± SEM	-4.583 ± 4.119
	95% confidence interval	-36.63 to -21.74	95% confidence interval	-122.9 to 238.9	95% confidence interval	-24.85 to 36.81	95% confidence interval	-16.02 to 6.853
	R squared (eta squared)	0.9674	R squared (eta squared)	0.1653	R squared (eta squared)	0.04739	R squared (eta squared)	0.2364
	F test to compare variances		F test to compare variances		F test to compare variances		F test to compare variances
	F, DFn, Dfd	3.021, 2, 2	F, DFn, Dfd	11.49, 2, 2	F, DFn, Dfd	2.011, 3, 2	F, DFn, Dfd	2.575, 2, 2
	P value	0.4974	P value	0.1601	P value	0.6983	P value	0.5595
	P value summary	ns	P value summary	ns	P value summary	ns	P value summary	ns
	Significantly different (P < 0.05)?	No	Significantly different (P < 0.05)?	No	Significantly different (P < 0.05)?	No	Significantly different (P < 0.05)?	No
	Data analyzed		Data analyzed		Data analyzed		Data analyzed
	Sample size, column A	3	Sample size, column H	3	Sample size, column U	3	Sample size, column S	3
	Sample size, column B	3	Sample size, column I	3	Sample size, column V	4	Sample size, column T	3

## Sheet: S7 Data for S2G
	Becn1fl/fl mock	Becn1-/- mock	Becn1fl/fl mtb	Becn1-/- mtb	Atg16 fl mock	Atg16 LysMcre mock	Atg5 fl mock	Atg5 fl LysMcre mock	Atg16 fl mtb	Atg16 fl lysMcre mtb	Atg5 fl mtb	Atg5 fl lysMcre mtb
	23.47	15.38	10.34	12.75	0	0	0	0	4.2	2.8	3.36	18.49
	22.5	14.24	9.86	10.58	0	0	0	0	3.75	3.22	4.75	6.78
	23.89	14.83	19.65	9.39	0	0	0	0	2.64	2.94	3.92	2.52
	Table Analyzed	IFNg	Table Analyzed	IFNg	Table Analyzed	IFNg	Table Analyzed	IFNg
	Column B	Becn1-/- mock	Column I	Becn1-/- mtb	Column V	Atg5 fl lysMcre 24 hrs	Column T	Atg16 fl lysMcre 24 rhs
	vs.	vs.	vs.	vs.	vs.	vs.	vs.	vs.
	Column A	Becn1fl/fl mock	Column H	Becn1fl/fl mtb	Column U	Atg5 fl 24 hrs	Column S	Atg16 fl 24hrs
	Unpaired t test		Unpaired t test		Unpaired t test		Unpaired t test
	P value	<0.0001	P value	0.5154	P value	0.3345	P value	0.3207
	P value summary	****	P value summary	ns	P value summary	ns	P value summary	ns
	Significantly different (P < 0.05)?	Yes	Significantly different (P < 0.05)?	No	Significantly different (P < 0.05)?	No	Significantly different (P < 0.05)?	No
	One- or two-tailed P value?	Two-tailed	One- or two-tailed P value?	Two-tailed	One- or two-tailed P value?	Two-tailed	One- or two-tailed P value?	Two-tailed
	t, df	t=16.07, df=4	t, df	t=0.7127, df=4	t, df	t=1.096, df=4	t, df	t=1.133, df=4
	How big is the difference?		How big is the difference?		How big is the difference?		How big is the difference?
	Mean of column A	23.29	Mean of column H	13.28	Mean of column U	4.01	Mean of column S	3.53
	Mean of column B	14.82	Mean of column I	10.91	Mean of column V	9.263	Mean of column T	2.987
	Difference between means (B - A) ± SEM	-8.470 ± 0.5270	Difference between means (I - H) ± SEM	-2.377 ± 3.335	Difference between means (V - U) ± SEM	5.253 ± 4.791	Difference between means (T - S) ± SEM	-0.5433 ± 0.4797
	95% confidence interval	-9.933 to -7.007	95% confidence interval	-11.64 to 6.882	95% confidence interval	-8.050 to 18.56	95% confidence interval	-1.875 to 0.7886
	R squared (eta squared)	0.9847	R squared (eta squared)	0.1127	R squared (eta squared)	0.2311	R squared (eta squared)	0.2428
	F test to compare variances		F test to compare variances		F test to compare variances		F test to compare variances
	F, DFn, Dfd	1.564, 2, 2	F, DFn, Dfd	10.49, 2, 2	F, DFn, Dfd	139.8, 2, 2	F, DFn, Dfd	14.10, 2, 2
	P value	0.7801	P value	0.174	P value	0.0142	P value	0.1325
	P value summary	ns	P value summary	ns	P value summary	*	P value summary	ns
	Significantly different (P < 0.05)?	No	Significantly different (P < 0.05)?	No	Significantly different (P < 0.05)?	Yes	Significantly different (P < 0.05)?	No
	Data analyzed		Data analyzed		Data analyzed		Data analyzed
	Sample size, column A	3	Sample size, column H	3	Sample size, column U	3	Sample size, column S	3
	Sample size, column B	3	Sample size, column I	3	Sample size, column V	3	Sample size, column T	3

## Sheet: S7 Data for S2H
	Becn1fl/fl mock	Becn1-/- mock	Becn1fl/fl mtb	Becn1-/- mtb	Atg16 fl mock	Atg16 LysMcre mock	Atg5 fl mock	Atg5 fl LysMcre mock	Atg16 fl mtb	Atg16 fl lysMcre mtb	Atg5 fl mtb	Atg5 fl lysMcre mtb
	5159.38	5270.82	18763	74846.8	18.03	16.3	24.05	21.73	7197.51	6400.89	7039.09	7927.37
	4093.53	7245.05	16045.3	74406.9	21.24	17.17	20.39	21.31	7169.16	6180.55	6670.67	6431.53
	5137.64	7734.24	82817.2		18.97	14.25	21.59	28.26	6053.44	6176.58	6292.8	6345.11
												7673.93
	Table Analyzed	MIP1b	Table Analyzed	MIP1b	Table Analyzed	MIP1b	Table Analyzed	MIP1b
	Column B	Becn1-/- mock	Column I	Becn1-/- mtb	Column V	Atg5 fl lysMcre 24 hrs	Column T	Atg16 fl lysMcre 24 rhs
	vs.	vs.	vs.	vs.	vs.	vs.	vs.	vs.
	Column A	Becn1fl/fl mock	Column H	Becn1fl/fl mtb	Column U	Atg5 fl 24 hrs	Column S	Atg16 fl 24hrs
	Unpaired t test		Unpaired t test		Unpaired t test		Unpaired t test
	P value	0.0785	P value	0.2976	P value	0.4482	P value	0.2225
	P value summary	ns	P value summary	ns	P value summary	ns	P value summary	ns
	Significantly different (P < 0.05)?	No	Significantly different (P < 0.05)?	No	Significantly different (P < 0.05)?	No	Significantly different (P < 0.05)?	No
	One- or two-tailed P value?	Two-tailed	One- or two-tailed P value?	Two-tailed	One- or two-tailed P value?	Two-tailed	One- or two-tailed P value?	Two-tailed
	t, df	t=2.350, df=4	t, df	t=1.257, df=3	t, df	t=0.8226, df=5	t, df	t=1.443, df=4
	How big is the difference?		How big is the difference?		How big is the difference?		How big is the difference?
	Mean of column A	4797	Mean of column H	39209	Mean of column U	6668	Mean of column S	6807
	Mean of column B	6750	Mean of column I	74627	Mean of column V	7094	Mean of column T	6253
	Difference between means (B - A) ± SEM	1953 ± 831.1	Difference between means (I - H) ± SEM	35418 ± 28168	Difference between means (V - U) ± SEM	427.0 ± 519.0	Difference between means (T - S) ± SEM	-554.0 ± 383.9
	95% confidence interval	-354.2 to 4261	95% confidence interval	-54225 to 125061	95% confidence interval	-907.2 to 1761	95% confidence interval	-1620 to 512.0
	R squared (eta squared)	0.58	R squared (eta squared)	0.3451	R squared (eta squared)	0.1192	R squared (eta squared)	0.3423
	F test to compare variances		F test to compare variances		F test to compare variances		F test to compare variances
	F, DFn, Dfd	4.583, 2, 2	F, DFn, Dfd		F, DFn, Dfd	4.861, 3, 2	F, DFn, Dfd	25.83, 2, 2
	P value	0.3582	P value		P value	0.3507	P value	0.0745
	P value summary	ns	P value summary		P value summary	ns	P value summary	ns
	Significantly different (P < 0.05)?	No	Significantly different (P < 0.05)?		Significantly different (P < 0.05)?	No	Significantly different (P < 0.05)?	No
	Data analyzed		Data analyzed		Data analyzed		Data analyzed
	Sample size, column A	3	Sample size, column H	3	Sample size, column U	3	Sample size, column S	3
	Sample size, column B	3	Sample size, column I	2	Sample size, column V	4	Sample size, column T	3

## Sheet: S7 Data for S2I
	Becn1fl/fl mock	Becn1-/- mock	Becn1fl/fl mtb	Becn1-/- mtb	Atg16 fl mock	Atg16 LysMcre mock	Atg5 fl mock	Atg5 fl LysMcre mock	Atg16 fl mtb	Atg16 fl lysMcre mtb	Atg5 fl mtb	Atg5 fl lysMcre mtb
	39.12	22.66	8.94	30.04	35.26	54.94	39.36	65.01	65.98	67.53	59.37	76.29
	39.58	23.28	23.02	36.74	38.34	44.82	64.92	62.05	63.19	69.33	65.18	73.58
	38.93	23.46	36.74	25.35		31.7	55.69	57.18	58	66.98	64.92	65.35
	Table Analyzed	GM-CSF	Table Analyzed	GM-CSF	Table Analyzed	GM-CSF
	Column B	Becn1-/- mock	Column I	Becn1-/- mtb	Column P	Atg16 LysMcre mock
	vs.	vs.	vs.	vs.	vs.	vs.
	Column A	Becn1fl/fl mock	Column H	Becn1fl/fl mtb	Column O	Atg16 fl mock
	Unpaired t test		Unpaired t test		Unpaired t test		Table Analyzed	GM-CSF	Table Analyzed	GM-CSF	Table Analyzed	GM-CSF
	P value	<0.0001	P value	0.4191	P value	0.4815
	P value summary	****	P value summary	ns	P value summary	ns	Column R	Atg5 fl LysMcre mock	Column T	Atg16 fl lysMcre mtb	Column V	Atg5 fl lysMcre mtb
	Significantly different (P < 0.05)?	Yes	Significantly different (P < 0.05)?	No	Significantly different (P < 0.05)?	No	vs.	vs.	vs.	vs.	vs.	vs.
	One- or two-tailed P value?	Two-tailed	One- or two-tailed P value?	Two-tailed	One- or two-tailed P value?	Two-tailed	Column Q	Atg5 fl mock	Column S	Atg16 fl mtb	Column U	Atg5 fl mtb
	t, df	t=15.95, df=4	t, df	t=0.8998, df=4	t, df	t=0.8013, df=3
							Unpaired t test		Unpaired t test		Unpaired t test
	How big is the difference?		How big is the difference?		How big is the difference?		P value	0.359	P value	0.0853	P value	0.0972
	Mean of column A	37.88	Mean of column H	22.9	Mean of column O	36.8	P value summary	ns	P value summary	ns	P value summary	ns
	Mean of column B	24.47	Mean of column I	30.71	Mean of column P	43.82	Significantly different (P < 0.05)?	No	Significantly different (P < 0.05)?	No	Significantly different (P < 0.05)?	No
	Difference between means (B - A) ± SEM	-13.41 ± 0.8409	Difference between means (I - H) ± SEM	7.810 ± 8.679	Difference between means (P - O) ± SEM	7.020 ± 8.761	One- or two-tailed P value?	Two-tailed	One- or two-tailed P value?	Two-tailed	One- or two-tailed P value?	Two-tailed
	95% confidence interval	-15.74 to -11.08	95% confidence interval	-16.29 to 31.91	95% confidence interval	-20.86 to 34.90	t, df	t=1.035, df=4	t, df	t=2.274, df=4	t, df	t=2.158, df=4
	R squared (eta squared)	0.9845	R squared (eta squared)	0.1684	R squared (eta squared)	0.1763
							How big is the difference?		How big is the difference?		How big is the difference?
	F test to compare variances		F test to compare variances		F test to compare variances		Mean of column Q	53.32	Mean of column S	62.39	Mean of column U	63.16
	F, DFn, Dfd	1.478, 2, 2	F, DFn, Dfd	5.896, 2, 2	F, DFn, Dfd		Mean of column R	61.41	Mean of column T	67.95	Mean of column V	69.74
	P value	0.8072	P value	0.29	P value		Difference between means (R - Q) ± SEM	8.090 ± 7.814	Difference between means (T - S) ± SEM	5.557 ± 2.443	Difference between means (V - U) ± SEM	6.583 ± 3.051
	P value summary	ns	P value summary	ns	P value summary		95% confidence interval	-13.60 to 29.78	95% confidence interval	-1.227 to 12.34	95% confidence interval	-1.888 to 15.06
	Significantly different (P < 0.05)?	No	Significantly different (P < 0.05)?	No	Significantly different (P < 0.05)?		R squared (eta squared)	0.2114	R squared (eta squared)	0.5639	R squared (eta squared)	0.5378
	Data analyzed		Data analyzed		Data analyzed		F test to compare variances		F test to compare variances		F test to compare variances
	Sample size, column A	3	Sample size, column H	3	Sample size, column O	2	F, DFn, Dfd	10.72, 2, 2	F, DFn, Dfd	10.86, 2, 2	F, DFn, Dfd	1.593, 2, 2
	Sample size, column B	3	Sample size, column I	3	Sample size, column P	3	P value	0.1707	P value	0.1687	P value	0.7713
							P value summary	ns	P value summary	ns	P value summary	ns
							Significantly different (P < 0.05)?	No	Significantly different (P < 0.05)?	No	Significantly different (P < 0.05)?	No
							Data analyzed		Data analyzed		Data analyzed
							Sample size, column Q	3	Sample size, column S	3	Sample size, column U	3
							Sample size, column R	3	Sample size, column T	3	Sample size, column V	3

## Sheet: S7 Data for S2J
	Becn1fl/fl mock	Becn1-/- mock	Becn1fl/fl mtb	Becn1-/- mtb	Atg16 fl mock	Atg16 LysMcre mock	Atg5 fl mock	Atg5 fl LysMcre mock	Atg16 fl mtb	Atg16 fl lysMcre mtb	Atg5 fl mtb	Atg5 fl lysMcre mtb
	176.25	246.75	3056.52	3349.2	2.72	2.34	2.56	2.83	8435.09	7536.84	5674.01	6841.31
	199.93	484.42	596.9		2.8	2.96	1.61	2.56	7471.02	6863.1	9087.95	6020.95
	206.82	537.28	3844.6	9857.95	2.59	2.06	2.43	3.61	6900.04	7129.75	6890.02	9248.15
	Table Analyzed	MIP1a	Table Analyzed	MIP1a	Table Analyzed	MIP1a	Table Analyzed	MIP1a	Table Analyzed	MIP1a	Table Analyzed	MIP1a
	Column B	Becn1-/- mock	Column I	Becn1-/- mtb	Column P	Atg16 LysMcre uninfected	Column R	Atg5 fl LysMcre uninfected	Column T	Atg16 fl lysMcre 24 rhs	Column V	Atg5 fl lysMcre 24 hrs
	vs.	vs.	vs.	vs.	vs.	vs.	vs.	vs.	vs.	vs.	vs.	vs.
	Column A	Becn1fl/fl mock	Column H	Becn1fl/fl mtb	Column O	Atg16 fl Uninfected	Column Q	Atg5 fl uninfected	Column S	Atg16 fl 24hrs	Column U	Atg5 fl 24 hrs
	Unpaired t test		Unpaired t test		Unpaired t test		Unpaired t test		Unpaired t test		Unpaired t test
	P value	0.0637	P value	0.2304	P value	0.4114	P value	0.1384	P value	0.4333	P value	0.9178
	P value summary	ns	P value summary	ns	P value summary	ns	P value summary	ns	P value summary	ns	P value summary	ns
	Significantly different (P < 0.05)?	No	Significantly different (P < 0.05)?	No	Significantly different (P < 0.05)?	No	Significantly different (P < 0.05)?	No	Significantly different (P < 0.05)?	No	Significantly different (P < 0.05)?	No
	One- or two-tailed P value?	Two-tailed	One- or two-tailed P value?	Two-tailed	One- or two-tailed P value?	Two-tailed	One- or two-tailed P value?	Two-tailed	One- or two-tailed P value?	Two-tailed	One- or two-tailed P value?	Two-tailed
	t, df	t=2.544, df=4	t, df	t=1.501, df=3	t, df	t=0.9162, df=4	t, df	t=1.847, df=4	t, df	t=0.8703, df=4	t, df	t=0.1098, df=4
	How big is the difference?		How big is the difference?		How big is the difference?		How big is the difference?		How big is the difference?		How big is the difference?
	Mean of column A	194.3	Mean of column H	2499	Mean of column O	2.703	Mean of column Q	2.2	Mean of column S	7602	Mean of column U	7217
	Mean of column B	422.8	Mean of column I	6604	Mean of column P	2.453	Mean of column R	3	Mean of column T	7177	Mean of column V	7370
	Difference between means (B - A) ± SEM	228.5 ± 89.82	Difference between means (I - H) ± SEM	4104 ± 2735	Difference between means (P - O) ± SEM	-0.2500 ± 0.2729	Difference between means (R - Q) ± SEM	0.8000 ± 0.4331	Difference between means (T - S) ± SEM	-425.5 ± 488.9	Difference between means (V - U) ± SEM	152.8 ± 1391
	95% confidence interval	-20.91 to 477.9	95% confidence interval	-4599 to 12807	95% confidence interval	-1.008 to 0.5076	95% confidence interval	-0.4023 to 2.002	95% confidence interval	-1783 to 931.9	95% confidence interval	-3710 to 4016
	R squared (eta squared)	0.618	R squared (eta squared)	0.4288	R squared (eta squared)	0.1735	R squared (eta squared)	0.4604	R squared (eta squared)	0.1592	R squared (eta squared)	0.003007
	F test to compare variances		F test to compare variances		F test to compare variances		F test to compare variances		F test to compare variances		F test to compare variances
	F, DFn, Dfd	93.14, 2, 2	F, DFn, Dfd		F, DFn, Dfd	18.88, 2, 2	F, DFn, Dfd	1.121, 2, 2	F, DFn, Dfd	5.229, 2, 2	F, DFn, Dfd	1.064, 2, 2
	P value	0.0212	P value		P value	0.1006	P value	0.9431	P value	0.3211	P value	0.9689
	P value summary	*	P value summary		P value summary	ns	P value summary	ns	P value summary	ns	P value summary	ns
	Significantly different (P < 0.05)?	Yes	Significantly different (P < 0.05)?		Significantly different (P < 0.05)?	No	Significantly different (P < 0.05)?	No	Significantly different (P < 0.05)?	No	Significantly different (P < 0.05)?	No
	Data analyzed		Data analyzed		Data analyzed		Data analyzed		Data analyzed		Data analyzed
	Sample size, column A	3	Sample size, column H	3	Sample size, column O	3	Sample size, column Q	3	Sample size, column S	3	Sample size, column U	3
	Sample size, column B	3	Sample size, column I	2	Sample size, column P	3	Sample size, column R	3	Sample size, column T	3	Sample size, column V	3

[truncated: 3 more sheets: S7 Data for S2K, S7 Data for S2L, S7 Data for S2M]
