# Supplementary material for: Autophagy prevents early proinflammatory responses and neutrophil recruitment during Mycobacterium tuberculosis infection without affecting pathogen burden in macrophages
Source: PLoS Biol. 2023 Jun 15;21(6):e3002159. doi: 10.1371/journal.pbio.3002159 (PMC10306192; doi:10.1371/journal.pbio.3002159)
Supplement: S8 Data — These supporting data files include the individual numerical values used to generate the graphed data in S3 Fig, the statistical analyses performed to analyze these data, and the p value from these statistical tests. (XLSX) [file pbio.3002159.s012.xlsx]

## Sheet: S8 Data for S3A
IL1b
	WT mock	Pink1-/- mock	Parkin-/- mock	WT mtb	Pink1-/- mtb	Parkin-/- mtb
	0.64	0.66	0.55	14.21	28.47	21.39
	0.67	0.27	0.61	10.25	23.03	31.81
	0.6	0.66	0.54		22.57	16.7
	Number of families	1
	Number of comparisons per family	3
	Alpha	0.05
	Tukey's multiple comparisons test	Mean Diff.	95.00% CI of diff.	Below threshold?	Summary	Adjusted P Value
	WT mock vs. Pink1-/- mock	0.1067	-0.2275 to 0.4408	No	ns	0.615	E-F
	WT mock vs. Parkin-/- mock	0.07	-0.2641 to 0.4041	No	ns	0.8031	E-G
	Pink1-/- mock vs. Parkin-/- mock	-0.03667	-0.3708 to 0.2975	No	ns	0.94	F-G
	Test details	Mean 1	Mean 2	Mean Diff.	SE of diff.	n1	n2	q	DF
	WT mock vs. Pink1-/- mock	0.6367	0.53	0.1067	0.1089	3	3	1.385	6
	WT mock vs. Parkin-/- mock	0.6367	0.5667	0.07	0.1089	3	3	0.909	6
	Pink1-/- mock vs. Parkin-/- mock	0.53	0.5667	-0.03667	0.1089	3	3	0.4762	6
	Number of families	1
	Number of comparisons per family	3
	Alpha	0.05
	Tukey's multiple comparisons test	Mean Diff.	95.00% CI of diff.	Below threshold?	Summary	Adjusted P Value
	WT mtb vs. Pink1-/- mtb	-12.46	-28.68 to 3.756	No	ns	0.1158	L-M
	WT mtb vs. Parkin-/- mtb	-11.07	-27.29 to 5.146	No	ns	0.1601	L-N
	Pink1-/- mtb vs. Parkin-/- mtb	1.39	-13.11 to 15.89	No	ns	0.9483	M-N
	Test details	Mean 1	Mean 2	Mean Diff.	SE of diff.	n1	n2	q	DF
	WT mtb vs. Pink1-/- mtb	12.23	24.69	-12.46	4.983	2	3	3.536	5
	WT mtb vs. Parkin-/- mtb	12.23	23.3	-11.07	4.983	2	3	3.141	5
	Pink1-/- mtb vs. Parkin-/- mtb	24.69	23.3	1.39	4.457	3	3	0.441	5

## Sheet: S8 Data for S3B Fig
G-CSF ELISA
	WT mock	Pink1-/- mock	Parkin-/- mock	WT mtb	Pink1-/- mtb	Parkin-/- mtb
	3.01	3.5	2.93	10.57	32.6	33.35
	2.95	3.04	2.7	20.83	41.85	50.31
	3.44	3.79	2.44	21.78	29.08	30.43
	Number of families	1
	Number of comparisons per family	3
	Alpha	0.05
	Number of families	1
	Number of comparisons per family	3
	Alpha	0.05
	Tukey's multiple comparisons test	Mean Diff.	95.00% CI of diff.	Below threshold?	Summary	Adjusted P Value
	WT mtb vs. Pink1-/- mtb	-16.78	-37.10 to 3.537	No	ns	0.0977	L-M
	WT mtb vs. Parkin-/- mtb	-20.3	-40.62 to 0.01708	No	ns	0.0502	L-N
	Pink1-/- mtb vs. Parkin-/- mtb	-3.52	-23.84 to 16.80	No	ns	0.8592	M-N
	Test details	Mean 1	Mean 2	Mean Diff.	SE of diff.	n1	n2	q	DF
	WT mtb vs. Pink1-/- mtb	17.73	34.51	-16.78	6.623	3	3	3.584	6
	WT mtb vs. Parkin-/- mtb	17.73	38.03	-20.3	6.623	3	3	4.336	6
	Pink1-/- mtb vs. Parkin-/- mtb	34.51	38.03	-3.52	6.623	3	3	0.7517	6
	Number of families	1
	Number of comparisons per family	3
	Alpha	0.05
	Tukey's multiple comparisons test	Mean Diff.	95.00% CI of diff.	Below threshold?	Summary	Adjusted P Value
	WT mock vs. Pink1-/- mock	-0.31	-1.068 to 0.4479	No	ns	0.4675	E-F
	WT mock vs. Parkin-/- mock	0.4433	-0.3146 to 1.201	No	ns	0.2494	E-G
	Pink1-/- mock vs. Parkin-/- mock	0.7533	-0.004567 to 1.511	No	ns	0.0512	F-G
	Test details	Mean 1	Mean 2	Mean Diff.	SE of diff.	n1	n2	q	DF
	WT mock vs. Pink1-/- mock	3.133	3.443	-0.31	0.247	3	3	1.775	6
	WT mock vs. Parkin-/- mock	3.133	2.69	0.4433	0.247	3	3	2.538	6
	Pink1-/- mock vs. Parkin-/- mock	3.443	2.69	0.7533	0.247	3	3	4.313	6

## Sheet: S8 Data for S3C Fig
IL-6 ELISA
	WT mock	Pink1-/- mock	Parkin-/- mock	WT mtb	Pink1-/- mtb	Parkin-/- mtb
	8.92	9.59	6.49	412.81	2478.41	2415.23
	10.62	7.1	7.49	1361.38	2075.75	5572.97
	9.1	9.89	5.97	982.03	2952.52	2215.52
	Number of families	1
	Number of comparisons per family	2
	Alpha	0.05
	Šídák's multiple comparisons test	Mean Diff.	95.00% CI of diff.	Below threshold?	Summary	Adjusted P Value
	WT mtb vs. Pink1-/- mtb	-1583	-4362 to 1195	No	ns	0.265	L-M
	WT mtb vs. Parkin-/- mtb	-2483	-5261 to 295.9	No	ns	0.0752	L-N
	Test details	Mean 1	Mean 2	Mean Diff.	SE of diff.	n1	n2	t	DF
	WT mtb vs. Pink1-/- mtb	918.7	2502	-1583	939	3	3	1.686	6
	WT mtb vs. Parkin-/- mtb	918.7	3401	-2483	939	3	3	2.644	6

## Sheet: S8 Data for S3D
KC ELISA
	WT mock	Pink1-/- mock	Parkin-/- mock	WT mtb	Pink1-/- mtb	Parkin-/- mtb
	72.29	72.68	83.73	870.73	1278.09	1712.05
	89.49	54.8	81	640.79	1066.17	1851.09
	77.83	67.51	98.36		1414.13	1880.92
	Number of families	1
	Number of comparisons per family	2
	Alpha	0.05
	Šídák's multiple comparisons test	Mean Diff.	95.00% CI of diff.	Below threshold?	Summary	Adjusted P Value
	WT mock vs. Pink1-/- mock	14.87	-3492 to 3522	No	ns	>0.9999
	WT mock vs. Parkin-/- mock	-7.827	-3515 to 3499	No	ns	>0.9999
	WT mtb vs. Pink1-/- mtb	-497	-4418 to 3424	No	ns	>0.9999
	WT mtb vs. Parkin-/- mtb	-1059	-4980 to 2862	No	ns	0.9996
	Test details	Mean 1	Mean 2	Mean Diff.	SE of diff.	n1	n2	t	DF
	WT mock vs. Pink1-/- mock	79.87	65	14.87	1125	3	3	0.01322	39
	WT mock vs. Parkin-/- mock	79.87	87.7	-7.827	1125	3	3	0.006959	39
	WT mtb vs. Pink1-/- mtb	755.8	1253	-497	1257	2	3	0.3953	39
	WT mtb vs. Parkin-/- mtb	755.8	1815	-1059	1257	2	3	0.8421	39

## Sheet: S8 Data for S3E
RANTES ELISA
	WT mock	Pink1-/- mock	Parkin-/- mock	WT mtb	Pink1-/- mtb	Parkin-/- mtb
	20191.6	21529.9	12450.3	16671.1	9347.13	7520.8
	14785		12188.6	11901.1	9091.57
	21114.7	1183.03	15607.9	9472.51	9338.19	23219.9
	Number of families	1
	Number of comparisons per family	15
	Alpha	0.05
	Šídák's multiple comparisons test	Mean Diff.	95.00% CI of diff.	Below threshold?	Summary	Adjusted P Value
	WT mock vs. Pink1-/- mock	7341	-14332 to 29013	No	ns	0.9784	E-F
	WT mock vs. Parkin-/- mock	5282	-14103 to 24666	No	ns	0.9971	E-G
	WT mock vs. WT mtb	6016	-13369 to 25400	No	ns	0.9899	E-L
	WT mock vs. Pink1-/- mtb	9438	-9946 to 28823	No	ns	0.769	E-M
	WT mock vs. Parkin-/- mtb	3327	-18346 to 24999	No	ns	>0.9999	E-N
	Pink1-/- mock vs. Parkin-/- mock	-2059	-23732 to 19613	No	ns	>0.9999	F-G
	Pink1-/- mock vs. WT mtb	-1325	-22998 to 20347	No	ns	>0.9999	F-L
	Pink1-/- mock vs. Pink1-/- mtb	2098	-19575 to 23770	No	ns	>0.9999	F-M
	Pink1-/- mock vs. Parkin-/- mtb	-4014	-27755 to 19727	No	ns	>0.9999	F-N
	Parkin-/- mock vs. WT mtb	734	-18650 to 20118	No	ns	>0.9999	G-L
	Parkin-/- mock vs. Pink1-/- mtb	4157	-15228 to 23541	No	ns	0.9998	G-M
	Parkin-/- mock vs. Parkin-/- mtb	-1955	-23627 to 19718	No	ns	>0.9999	G-N
	WT mtb vs. Pink1-/- mtb	3423	-15962 to 22807	No	ns	>0.9999	L-M
	WT mtb vs. Parkin-/- mtb	-2689	-24361 to 18984	No	ns	>0.9999	L-N
	Pink1-/- mtb vs. Parkin-/- mtb	-6111	-27784 to 15561	No	ns	0.996	M-N
	Test details	Mean 1	Mean 2	Mean Diff.	SE of diff.	n1	n2	t	DF
	WT mock vs. Pink1-/- mock	18697	11356	7341	5684	3	2	1.291	10
	WT mock vs. Parkin-/- mock	18697	13416	5282	5084	3	3	1.039	10
	WT mock vs. WT mtb	18697	12682	6016	5084	3	3	1.183	10
	WT mock vs. Pink1-/- mtb	18697	9259	9438	5084	3	3	1.856	10
	WT mock vs. Parkin-/- mtb	18697	15370	3327	5684	3	2	0.5853	10
	Pink1-/- mock vs. Parkin-/- mock	11356	13416	-2059	5684	2	3	0.3623	10
	Pink1-/- mock vs. WT mtb	11356	12682	-1325	5684	2	3	0.2331	10
	Pink1-/- mock vs. Pink1-/- mtb	11356	9259	2098	5684	2	3	0.369	10
	Pink1-/- mock vs. Parkin-/- mtb	11356	15370	-4014	6227	2	2	0.6446	10
	Parkin-/- mock vs. WT mtb	13416	12682	734	5084	3	3	0.1444	10
	Parkin-/- mock vs. Pink1-/- mtb	13416	9259	4157	5084	3	3	0.8176	10
	Parkin-/- mock vs. Parkin-/- mtb	13416	15370	-1955	5684	3	2	0.3439	10
	WT mtb vs. Pink1-/- mtb	12682	9259	3423	5084	3	3	0.6732	10
	WT mtb vs. Parkin-/- mtb	12682	15370	-2689	5684	3	2	0.473	10
	Pink1-/- mtb vs. Parkin-/- mtb	9259	15370	-6111	5684	3	2	1.075	10

## Sheet: S8 Data for S3F Fig
TNFa ELISA
	WT mock	Pink1-/- mock	Parkin-/- mock	WT mtb	Pink1-/- mtb	Parkin-/- mtb
	25.23	20.47	18.28	2312.94	3835.13	4081.6
	28.53	27.79	19.74	1883.79	3162.62	4227.94
	30.72		14.62		3133.13	3163.35
	Number of families	1
	Number of comparisons per family	4
	Alpha	0.05
	Šídák's multiple comparisons test	Mean Diff.	95.00% CI of diff.	Below threshold?	Summary	Adjusted P Value
	WT mock vs. Pink1-/- mock	4.03	-6530 to 6538	No	ns	>0.9999	E-F
	WT mock vs. Parkin-/- mock	10.61	-5833 to 5855	No	ns	>0.9999	E-G
	WT mtb vs. Pink1-/- mtb	-1279	-7812 to 5255	No	ns	>0.9999	L-M
	WT mtb vs. Parkin-/- mtb	-1726	-8260 to 4808	No	ns	0.9992	L-N
	Test details	Mean 1	Mean 2	Mean Diff.	SE of diff.	n1	n2	t	DF
	WT mock vs. Pink1-/- mock	28.16	24.13	4.03	2121	3	2	0.0019	36
	WT mock vs. Parkin-/- mock	28.16	17.55	10.61	1897	3	3	0.005596	36
	WT mtb vs. Pink1-/- mtb	2098	3377	-1279	2121	2	3	0.603	36
	WT mtb vs. Parkin-/- mtb	2098	3824	-1726	2121	2	3	0.8139	36

## Sheet: S8 Data for S3G
log10 transformed BMDM CFU data at 24 hpi
	WT 24hr	Parkin-/- 24hr	Pink1-/- 24hr
	5.62839	5.72016	5.79588
	5.65321	5.79588	5.67669
	5.62839	5.8293	5.62839
	5.72016	5.74036	5.65321
	5.62839	5.65321	5.62839
	5.54407	5.79588	5.81291
	Number of families	1
	Number of comparisons per family	3
	Alpha	0.05
	Šídák's multiple comparisons test	Mean Diff.	95.00% CI of diff.	Below threshold?	Summary	Adjusted P Value
	WT 24hr vs. Parkin-/- 24hr	-0.122	-0.2571 to 0.01305	No	ns	0.072	A-B
	WT 24hr vs. Pink1-/- 24hr	-0.06548	-0.2467 to 0.1158	No	ns	0.5943	A-C
	Parkin-/- 24hr vs. Pink1-/- 24hr	0.05655	-0.08652 to 0.1996	No	ns	0.531	B-C
	Test details	Mean 1	Mean 2	Mean Diff.	SE of diff.	n1	n2	t	DF
	WT 24hr vs. Parkin-/- 24hr	5.634	5.756	-0.122	0.0384	6	6	3.178	5
	WT 24hr vs. Pink1-/- 24hr	5.634	5.699	-0.06548	0.05152	6	6	1.271	5
	Parkin-/- 24hr vs. Pink1-/- 24hr	5.756	5.699	0.05655	0.04067	6	6	1.391	5
